# Supplementary material for: trans-Tetra­chloridobis(diphenyl­aceto­nitrile)platinum(IV)
Source: Acta Crystallogr Sect E Struct Rep Online. 2009 May 14;65(Pt 6):m636. doi: 10.1107/S1600536809016535 (PMC2969749; doi:10.1107/S1600536809016535)
Supplement: Supplementary file 1 [file e-65-0m636-sup1.cif]

##############################################################################
###                                                                        ###
###        Electronic paper (Acta Crystallographica Section E)             ###
###                                                                        ###
##############################################################################
#                                                                            #
# This CIF contains the data in a paper accepted for publication in Acta     #
# Crystallographica Section E. It conforms to the requirements of Notes      #
# for Authors for Section E, and has been peer reviewed under the auspices   #
# of the IUCr Commission on Journals.                                        #
#                                                                            #
# Full details of the Crystallographic Information File format               #
# are given in the paper "The Crystallographic Information File (CIF):       #
# a New Standard Archive File for Crystallography" by S. R. Hall, F. H.      #
# Allen and I. D. Brown [Acta Cryst. (1991), A47, 655-685].                  #
#                                                                            #
# The current version of the core CIF dictionary is obtainable from          #
# ftp://ftp.iucr.org/pub/cif_core.dic. The current version number is 2.4.    #
#                                                                            #
# Software is freely available for graphical display of the structure(s) in  #
# this CIF.  For information consult the CIF home page http://www.iucr.org/  #
# cif/home.html                                                              #
#                                                                            #
# This file may be used for bona fide research purposes within the           #
# scientific community so long as proper attribution is given to the journal # 
# article from which it was obtained.                                        #
#                                                                            #
##############################################################################
                                             
data_I
_audit_creation_method     SHELXL97
_chemical_name_systematic
;
<i>trans</i>-Tetrachloridobis(diphenylacetonitrile)platinum(IV)
;
_chemical_name_common     ?
_chemical_formula_moiety     'C28 H22 Cl4 N2 Pt'
_chemical_formula_sum     'C28 H22 Cl4 N2 Pt'
_chemical_formula_iupac     '[Pt Cl4 (C14 H11 N)2]'
_chemical_formula_weight     723.37
_chemical_melting_point     ?
_symmetry_cell_setting     triclinic
_symmetry_space_group_name_H-M     'P -1'
_symmetry_space_group_name_Hall     '-P 1'
loop_
    _symmetry_equiv_pos_as_xyz
    'x, y, z'
    '-x, -y, -z'
_cell_length_a     5.7980(3)
_cell_length_b     10.8650(6)
_cell_length_c     11.2200(7)
_cell_angle_alpha     92.236(3)
_cell_angle_beta     101.601(4)
_cell_angle_gamma     98.565(4)
_cell_volume     682.91(7)
_cell_formula_units_Z     1
_cell_measurement_reflns_used     30861
_cell_measurement_theta_min     1.00
_cell_measurement_theta_max     27.48
_cell_measurement_temperature     100(2)
_exptl_crystal_description     needle
_exptl_crystal_colour     yellow
_exptl_crystal_size_max     0.33
_exptl_crystal_size_mid     0.09
_exptl_crystal_size_min     0.06
_exptl_crystal_density_diffrn     1.759
_exptl_crystal_density_meas     ?
_exptl_crystal_density_method     'not measured'
_exptl_crystal_F_000     350
_exptl_absorpt_coefficient_mu     5.548
_exptl_absorpt_correction_type     multi-scan
_exptl_absorpt_process_details     '(SADABS; Sheldrick, 2008a)'
_exptl_absorpt_correction_T_min     0.2551
_exptl_absorpt_correction_T_max     0.7173
_exptl_special_details
;
IR spectrum in KBr, selected bonds, cm^-1^: 2340 s \n(C\\tb N).
^1^H NMR spectrum in CDCl~3~, \d: 5.85 (s, 1H, CH), 7.42 (m, 10H, Ph).
;
_diffrn_ambient_temperature     100(2)
_diffrn_radiation_type     MoK\a
_diffrn_radiation_wavelength     0.71073
_diffrn_radiation_source     'fine-focus sealed tube'
_diffrn_radiation_monochromator     'horizontally mounted graphite crystal'
_diffrn_measurement_device_type     'Nonius KappaCCD'
_diffrn_measurement_device     '95mm CCD camera on \k-goniostat'
_diffrn_measurement_method     '\f scans and \w scans with \k offset'
_diffrn_detector_area_resol_mean     9
_diffrn_reflns_number     13055
_diffrn_reflns_av_R_equivalents     0.0476
_diffrn_reflns_av_sigmaI/netI     0.0376
_diffrn_reflns_theta_min     1.90
_diffrn_reflns_theta_max     27.43
_diffrn_reflns_theta_full     27.43
_diffrn_measured_fraction_theta_max     0.996
_diffrn_measured_fraction_theta_full     0.996
_diffrn_reflns_limit_h_min     -6
_diffrn_reflns_limit_h_max     7
_diffrn_reflns_limit_k_min     -13
_diffrn_reflns_limit_k_max     14
_diffrn_reflns_limit_l_min     -14
_diffrn_reflns_limit_l_max     14
_diffrn_standards_number     ?
_diffrn_standards_interval_count     ?
_diffrn_standards_interval_time     ?
_diffrn_standards_decay_%     ?
_refine_special_details
;
Refinement of <i>F</i>^2^ against ALL reflections. The weighted <i>R</i>-factor
<i>wR</i> and goodness of fit <i>S</i> are based on <i>F</i>^2^, conventional
<i>R</i>-factors <i>R</i> are based on <i>F</i>, with <i>F</i> set to zero for
negative <i>F</i>^2^. The threshold expression of <i>F</i>^2^ >
\s(<i>F</i>^2^) is used only for calculating <i>R</i>-factors(gt) <i>etc</i>.
and is not relevant to the choice of reflections for refinement.
<i>R</i>-factors based on <i>F</i>^2^ are statistically about twice as large
as those based on <i>F</i>, and <i>R</i>- factors based on ALL data will be
even larger.
;
_reflns_number_total     3096
_reflns_number_gt     3076
_reflns_threshold_expression     I>2\s(I)
_refine_ls_structure_factor_coef     Fsqd
_refine_ls_matrix_type     full
_refine_ls_R_factor_all     0.0389
_refine_ls_R_factor_gt     0.0379
_refine_ls_wR_factor_gt     0.0975
_refine_ls_wR_factor_ref     0.0986
_refine_ls_goodness_of_fit_ref     1.092
_refine_ls_restrained_S_all     1.112
_refine_ls_number_reflns     3096
_refine_ls_number_parameters     160
_refine_ls_number_restraints     36
_refine_ls_hydrogen_treatment     constr
_refine_ls_weighting_scheme     calc
_refine_ls_weighting_details
       'calc w = 1/[\s^2^(Fo^2^)+(0.0722P)^2^+0.3244P] where P=(Fo^2^+2Fc^2^)/3'
_atom_sites_solution_hydrogens     geom
_atom_sites_solution_primary     direct
_atom_sites_solution_secondary     difmap
_refine_ls_shift/su_max     0.000
_refine_ls_shift/su_mean     0.000
_refine_diff_density_max     4.191
_refine_diff_density_min     -2.019
_refine_ls_extinction_method     none
_refine_ls_extinction_coef     ?
loop_
    _atom_type_symbol
    _atom_type_description
    _atom_type_scat_dispersion_real
    _atom_type_scat_dispersion_imag
    _atom_type_scat_source
    'C' 'C' 0.0033 0.0016
                         'International Tables Vol C Tables 4.2.6.8 and 6.1.1.4'
    'H' 'H' 0.0000 0.0000
                         'International Tables Vol C Tables 4.2.6.8 and 6.1.1.4'
    'N' 'N' 0.0061 0.0033
                         'International Tables Vol C Tables 4.2.6.8 and 6.1.1.4'
    'Cl' 'Cl' 0.1484 0.1585
                         'International Tables Vol C Tables 4.2.6.8 and 6.1.1.4'
    'Pt' 'Pt' -1.7033 8.3905
                         'International Tables Vol C Tables 4.2.6.8 and 6.1.1.4'
_computing_data_collection     'COLLECT (Hooft,  2008)'
_computing_cell_refinement     'DENZO/SCALEPACK (Otwinowski & Minor, 1997)'
_computing_data_reduction     'DENZO/SCALEPACK (Otwinowski & Minor, 1997)'
_computing_structure_solution     'SIR2004 (Burla <i>et al.</i>,  2005)'
_computing_structure_refinement     'SHELXL97 (Sheldrick, 2008b)'
_computing_molecular_graphics     'DIAMOND (Brandenburg, 2008)'
_computing_publication_material     'SHELXL97 (Sheldrick, 2008b)'
loop_
    _atom_site_type_symbol
    _atom_site_label
    _atom_site_fract_x
    _atom_site_fract_y
    _atom_site_fract_z
    _atom_site_U_iso_or_equiv
    _atom_site_adp_type
    _atom_site_calc_flag
    _atom_site_refinement_flags
    _atom_site_occupancy
    _atom_site_disorder_assembly
    _atom_site_disorder_group
    Pt Pt1 0.0000 0.0000 0.0000 0.01907(11) Uani d S 1 . .
    Cl Cl1 -0.1642(2) 0.18164(11) -0.02653(11) 0.0242(3) Uani d . 1 . .
    Cl Cl2 0.1559(2) 0.03117(12) -0.17314(11) 0.0259(3) Uani d . 1 . .
    N N1 0.2869(8) 0.0989(4) 0.1023(4) 0.0219(9) Uani d . 1 . .
    C C1 0.4426(9) 0.1634(5) 0.1627(5) 0.0223(10) Uani d . 1 . .
    C C2 0.6350(10) 0.2492(5) 0.2438(5) 0.0244(10) Uani d . 1 . .
    H H2 0.7905 0.2282 0.2306 0.029 Uiso calc R 1 . .
    C C3 0.6198(10) 0.2260(6) 0.3764(5) 0.0304(12) Uani d U 1 . .
    C C4 0.7693(19) 0.1559(9) 0.4421(7) 0.060(2) Uani d U 1 . .
    H H4 0.8855 0.1233 0.4068 0.072 Uiso calc R 1 . .
    C C5 0.751(3) 0.1322(10) 0.5624(8) 0.083(4) Uani d . 1 . .
    H H5 0.8513 0.0808 0.6067 0.100 Uiso calc R 1 . .
    C C6 0.5929(16) 0.1807(9) 0.6164(7) 0.058(2) Uani d U 1 . .
    H H6 0.5877 0.1677 0.6992 0.069 Uiso calc R 1 . .
    C C7 0.442(2) 0.2487(14) 0.5495(9) 0.084(3) Uani d U 1 . .
    H H7 0.3263 0.2819 0.5849 0.101 Uiso calc R 1 . .
    C C8 0.4554(18) 0.2700(12) 0.4286(8) 0.071(3) Uani d U 1 . .
    H H8 0.3468 0.3164 0.3825 0.085 Uiso calc R 1 . .
    C C9 0.6217(10) 0.3826(5) 0.2100(5) 0.0253(11) Uani d . 1 . .
    C C10 0.8298(11) 0.4709(6) 0.2383(6) 0.0335(13) Uani d . 1 . .
    H H10 0.9758 0.4464 0.2767 0.040 Uiso calc R 1 . .
    C C11 0.8249(13) 0.5941(6) 0.2106(7) 0.0415(15) Uani d . 1 . .
    H H11 0.9671 0.6535 0.2298 0.050 Uiso calc R 1 . .
    C C12 0.6130(13) 0.6299(6) 0.1552(7) 0.0396(14) Uani d . 1 . .
    H H12 0.6094 0.7139 0.1355 0.047 Uiso calc R 1 . .
    C C13 0.4058(12) 0.5434(6) 0.1285(6) 0.0352(13) Uani d . 1 . .
    H H13 0.2597 0.5691 0.0919 0.042 Uiso calc R 1 . .
    C C14 0.4085(11) 0.4201(5) 0.1543(5) 0.0297(12) Uani d . 1 . .
    H H14 0.2656 0.3612 0.1342 0.036 Uiso calc R 1 . .
loop_
    _atom_site_aniso_label
    _atom_site_aniso_U_11
    _atom_site_aniso_U_22
    _atom_site_aniso_U_33
    _atom_site_aniso_U_12
    _atom_site_aniso_U_13
    _atom_site_aniso_U_23
    Pt1 0.02018(16) 0.01738(16) 0.01892(16) 0.00369(10) 0.00211(10) 0.00008(10)
    Cl1 0.0285(6) 0.0191(6) 0.0254(6) 0.0078(5) 0.0035(5) 0.0017(5)
    Cl2 0.0321(7) 0.0243(6) 0.0224(6) 0.0052(5) 0.0078(5) 0.0018(5)
    N1 0.022(2) 0.023(2) 0.022(2) 0.0071(17) 0.0047(17) 0.0036(17)
    C1 0.025(3) 0.021(2) 0.023(2) 0.008(2) 0.005(2) 0.002(2)
    C2 0.023(2) 0.024(3) 0.024(2) 0.002(2) 0.002(2) -0.002(2)
    C3 0.027(3) 0.037(3) 0.023(2) 0.001(2) -0.001(2) 0.001(2)
    C4 0.084(5) 0.059(4) 0.041(4) 0.035(4) 0.007(3) 0.002(3)
    C5 0.150(11) 0.072(7) 0.033(4) 0.057(7) 0.002(5) 0.014(4)
    C6 0.066(5) 0.072(5) 0.027(3) -0.008(4) 0.001(3) 0.007(3)
    C7 0.078(6) 0.139(8) 0.046(4) 0.037(6) 0.024(4) 0.019(5)
    C8 0.063(5) 0.123(7) 0.039(4) 0.046(5) 0.013(3) 0.019(4)
    C9 0.028(3) 0.024(3) 0.025(2) 0.003(2) 0.008(2) -0.002(2)
    C10 0.030(3) 0.029(3) 0.039(3) -0.001(2) 0.007(2) -0.006(2)
    C11 0.040(4) 0.028(3) 0.055(4) -0.004(3) 0.015(3) -0.001(3)
    C12 0.046(4) 0.025(3) 0.049(4) 0.004(3) 0.014(3) 0.001(3)
    C13 0.040(3) 0.028(3) 0.040(3) 0.011(2) 0.008(3) 0.004(2)
    C14 0.030(3) 0.024(3) 0.034(3) 0.003(2) 0.005(2) -0.001(2)
_geom_special_details
;
All e.s.d.'s (except the e.s.d. in the dihedral angle between two l.s. planes)
are estimated using the full covariance matrix. The cell e.s.d.'s are taken
into account individually in the estimation of e.s.d.'s in distances, angles
and torsion angles; correlations between e.s.d.'s in cell parameters are only
used when they are defined by crystal symmetry. An approximate (isotropic)
treatment of cell e.s.d.'s is used for estimating e.s.d.'s involving l.s.
planes.
;
loop_
    _geom_bond_atom_site_label_1
    _geom_bond_atom_site_label_2
    _geom_bond_site_symmetry_2
    _geom_bond_distance
    _geom_bond_publ_flag
    Pt1 N1 2 1.960(5) ?
    Pt1 N1 . 1.960(5) ?
    Pt1 Cl2 . 2.3177(12) ?
    Pt1 Cl2 2 2.3178(12) ?
    Pt1 Cl1 . 2.3196(12) ?
    Pt1 Cl1 2 2.3196(12) ?
    N1 C1 . 1.137(7) ?
    C1 C2 . 1.469(7) ?
    C2 C9 . 1.522(8) ?
    C2 C3 . 1.536(8) ?
    C2 H2 . 1.0000 ?
    C3 C8 . 1.348(11) ?
    C3 C4 . 1.363(10) ?
    C4 C5 . 1.406(13) ?
    C4 H4 . 0.9500 ?
    C5 C6 . 1.350(15) ?
    C5 H5 . 0.9500 ?
    C6 C7 . 1.360(15) ?
    C6 H6 . 0.9500 ?
    C7 C8 . 1.400(12) ?
    C7 H7 . 0.9500 ?
    C8 H8 . 0.9500 ?
    C9 C14 . 1.394(8) ?
    C9 C10 . 1.398(8) ?
    C10 C11 . 1.389(9) ?
    C10 H10 . 0.9500 ?
    C11 C12 . 1.379(10) ?
    C11 H11 . 0.9500 ?
    C12 C13 . 1.383(9) ?
    C12 H12 . 0.9500 ?
    C13 C14 . 1.383(9) ?
    C13 H13 . 0.9500 ?
    C14 H14 . 0.9500 ?
loop_
    _geom_angle_atom_site_label_1
    _geom_angle_atom_site_label_2
    _geom_angle_atom_site_label_3
    _geom_angle_site_symmetry_1
    _geom_angle_site_symmetry_3
    _geom_angle
    _geom_angle_publ_flag
    N1 Pt1 N1 2 . 180.0 ?
    N1 Pt1 Cl2 2 . 88.94(13) ?
    N1 Pt1 Cl2 . . 91.06(13) ?
    N1 Pt1 Cl2 2 2 91.06(13) ?
    N1 Pt1 Cl2 . 2 88.94(13) ?
    Cl2 Pt1 Cl2 . 2 180.0 ?
    N1 Pt1 Cl1 2 . 91.31(13) ?
    N1 Pt1 Cl1 . . 88.69(13) ?
    Cl2 Pt1 Cl1 . . 89.95(5) ?
    Cl2 Pt1 Cl1 2 . 90.05(5) ?
    N1 Pt1 Cl1 2 2 88.69(13) ?
    N1 Pt1 Cl1 . 2 91.31(13) ?
    Cl2 Pt1 Cl1 . 2 90.05(5) ?
    Cl2 Pt1 Cl1 2 2 89.95(5) ?
    Cl1 Pt1 Cl1 . 2 180.0 ?
    C1 N1 Pt1 . . 174.6(4) ?
    N1 C1 C2 . . 177.1(6) ?
    C1 C2 C9 . . 109.6(4) ?
    C1 C2 C3 . . 108.4(5) ?
    C9 C2 C3 . . 114.7(5) ?
    C1 C2 H2 . . 107.9 ?
    C9 C2 H2 . . 107.9 ?
    C3 C2 H2 . . 107.9 ?
    C8 C3 C4 . . 118.8(7) ?
    C8 C3 C2 . . 121.4(6) ?
    C4 C3 C2 . . 119.8(6) ?
    C3 C4 C5 . . 119.6(9) ?
    C3 C4 H4 . . 120.2 ?
    C5 C4 H4 . . 120.2 ?
    C6 C5 C4 . . 121.6(8) ?
    C6 C5 H5 . . 119.2 ?
    C4 C5 H5 . . 119.2 ?
    C5 C6 C7 . . 118.4(8) ?
    C5 C6 H6 . . 120.8 ?
    C7 C6 H6 . . 120.8 ?
    C6 C7 C8 . . 120.2(10) ?
    C6 C7 H7 . . 119.9 ?
    C8 C7 H7 . . 119.9 ?
    C3 C8 C7 . . 121.4(9) ?
    C3 C8 H8 . . 119.3 ?
    C7 C8 H8 . . 119.3 ?
    C14 C9 C10 . . 119.1(6) ?
    C14 C9 C2 . . 122.2(5) ?
    C10 C9 C2 . . 118.7(5) ?
    C11 C10 C9 . . 120.5(6) ?
    C11 C10 H10 . . 119.7 ?
    C9 C10 H10 . . 119.7 ?
    C12 C11 C10 . . 119.8(6) ?
    C12 C11 H11 . . 120.1 ?
    C10 C11 H11 . . 120.1 ?
    C11 C12 C13 . . 120.0(6) ?
    C11 C12 H12 . . 120.0 ?
    C13 C12 H12 . . 120.0 ?
    C12 C13 C14 . . 120.8(6) ?
    C12 C13 H13 . . 119.6 ?
    C14 C13 H13 . . 119.6 ?
    C13 C14 C9 . . 119.8(6) ?
    C13 C14 H14 . . 120.1 ?
    C9 C14 H14 . . 120.1 ?
data_global
_journal_date_recd_electronic     2009-02-24
_journal_date_accepted     2009-05-03
_journal_name_full     'Acta Crystallographica, Section E'
_journal_year     2009
_journal_volume     65
_journal_issue      6
_journal_page_first     m636
_journal_page_last     m636
_journal_paper_category     QM
_journal_coeditor_code     PV2142
_publ_contact_author_name     'Matti Haukka'
_publ_contact_author_address
;
Department of Chemistry
University of Joensuu
PO Box 111
Joensuu FI-80101
Finland
;
_publ_contact_author_email     matti.haukka@joensuu.fi
_publ_contact_author_fax     ?
_publ_contact_author_phone     ?
_publ_section_title
;
<i>trans</i>-Tetrachloridobis(diphenylacetonitrile)platinum(IV)
;
loop_
    _publ_author_name
    _publ_author_address
    'Bokach, Nadezhda A.'
;
Department of Chemistry
St Petersburg State University
Stary Petergof 198504
Russian Federation
;
    'Kukushkin, Vadim Yu.'
;
Institute of Macromolecular Compounds of the Russian Academy of Sciences
V. O. Bolshoi Pr. 31
199004 St Petersburg
Russian Federation
;
    'Haukka, Matti'
;
Department of Chemistry
University of Joensuu
PO Box 111
Joensuu FI-80101
Finland
;
