# Supplementary material for: trans-Tetra­chloridobis(diphenyl­aceto­nitrile)platinum(IV)
Source: Acta Crystallogr Sect E Struct Rep Online. 2009 May 14;65(Pt 6):m636. doi: 10.1107/S1600536809016535 (PMC2969749; doi:10.1107/S1600536809016535)
Supplement: Supplementary file 2 [file e-65-0m636-Isup2.hkl]

# 
# h,k,l, Fc-squared, Fo-squared, sigma(Fo-squared) and status flag 
# 
data_I
_shelx_title ' bn409d in P-1 (SIR2K4, yellow needle)' 
_shelx_refln_list_code          4 
_shelx_F_calc_maximum      129.06 
_exptl_crystal_F_000       350.00 
_reflns_d_resolution_high  0.7715 
 
loop_ 
 _symmetry_equiv_pos_as_xyz 
 'x, y, z' 
 '-x, -y, -z' 
 
_cell_length_a     5.7980 
_cell_length_b    10.8650 
_cell_length_c    11.2200 
_cell_angle_alpha  92.236 
_cell_angle_beta  101.601 
_cell_angle_gamma  98.565 
 
_shelx_F_squared_multiplier     1.000 
 
loop_ 
 _refln_index_h 
 _refln_index_k 
 _refln_index_l 
 _refln_F_squared_calc 
 _refln_F_squared_meas 
 _refln_F_squared_sigma 
 _refln_observed_status 
   0   0   2     4056.88     3930.48    146.60 o 
   0   0   2     4056.88     4046.25    145.74 o 
   0   0   2     4056.88     3935.11    137.22 o 
   0   0  -2     4056.88     4038.27    146.71 o 
   0   0  -2     4056.88     4077.83    148.32 o 
   0   0  -2     4056.88     4104.24    146.28 o 
   0   0   3      183.48      234.88     15.09 o 
   0   0   3      183.48      228.85     14.23 o 
   0   0   3      183.48      208.37     12.50 o 
   0   0  -3      183.48      233.37     15.09 o 
   0   0  -3      183.48      223.24     15.09 o 
   0   0  -3      183.48      261.08     13.69 o 
   0   0   4     2564.00     2331.15     95.51 o 
   0   0   4     2564.00     2300.10     91.19 o 
   0   0   4     2564.00     2367.47     88.39 o 
   0   0  -4     2564.00     2428.59     93.89 o 
   0   0  -4     2564.00     2451.33     93.67 o 
   0   0  -4     2564.00     2390.75     96.26 o 
   0   0   5    11909.49    11548.58    412.20 o 
   0   0   5    11909.49    11654.75    405.09 o 
   0   0  -5    11909.49    11818.28    405.95 o 
   0   0  -5    11909.49    11864.84    399.91 o 
   0   0  -5    11909.49    11968.87    412.53 o 
   0   0   6     4120.54     3706.27    159.00 o 
   0   0   6     4120.54     3901.70    140.13 o 
   0   0  -6     4120.54     3905.90    148.54 o 
   0   0  -6     4120.54     4005.29    148.86 o 
   0   0  -6     4120.54     3769.87    156.52 o 
   0   0   7     4497.36     4417.28    183.79 o 
   0   0   7     4497.36     4434.85    163.63 o 
   0   0  -7     4497.36     4409.41    170.10 o 
   0   0  -7     4497.36     4520.11    166.22 o 
   0   0  -7     4497.36     4675.87    170.64 o 
   0   0   8     1566.13     1452.63     79.66 o 
   0   0   8     1566.13     1487.44     74.81 o 
   0   0  -8     1566.13     1565.49     67.80 o 
   0   0  -8     1566.13     1513.75     76.53 o 
   0   0  -8     1566.13     1500.06     74.49 o 
   0   0   9     1323.27     1235.64     77.72 o 
   0   0   9     1323.27     1290.61     72.98 o 
   0   0  -9     1323.27     1311.74     64.35 o 
   0   0  -9     1323.27     1293.95     71.25 o 
   0   0  -9     1323.27     1385.58     62.30 o 
   0   0  10      667.80      733.32     53.47 o 
   0   0  10      667.80      656.46     52.06 o 
   0   0 -10      667.80      678.99     44.41 o 
   0   0 -10      667.80      769.65     52.82 o 
   0   0 -10      667.80      668.86     48.40 o 
   0   0  11     1479.46     1462.11     93.03 o 
   0   0  11     1479.46     1347.96     89.36 o 
   0   0 -11     1479.46     1476.77     83.32 o 
   0   0 -11     1479.46     1522.26     83.54 o 
   0   0  12      903.09      914.41     76.32 o 
   0   0 -12      903.09      896.20     69.10 o 
   0   0 -12      903.09      871.40     56.27 o 
   0   0  13      680.28      638.14     68.56 o 
   0   0 -13      680.28      612.38     65.43 o 
   0   0 -13      680.28      640.19     51.20 o 
   0   0  14      151.04      100.79     45.81 o 
   0   0 -14      151.04      160.29     41.18 o 
   0   1 -14       93.39       52.50     36.54 o 
   0  -1  14       93.39       90.44     43.33 o 
   0   1 -13      310.57      255.15     44.20 o 
   0   1 -13      310.57      332.44     41.07 o 
   0  -1  13      310.57      271.42     46.57 o 
   0   1 -12      818.86      830.33     64.03 o 
   0   1 -12      818.86      833.35     60.26 o 
   0  -1  12      818.86      725.24     69.53 o 
   0   1 -11     1200.53     1226.37     73.95 o 
   0   1 -11     1200.53     1180.45     72.65 o 
   0  -1  11     1200.53     1220.87     77.93 o 
   0  -1  11     1200.53     1170.21     80.74 o 
   0   1 -10      878.97      938.88     53.90 o 
   0   1 -10      878.97      926.92     57.45 o 
   0   1 -10      878.97      920.67     48.94 o 
   0  -1  10      878.97      862.89     61.23 o 
   0  -1  10      878.97      824.41     58.21 o 
   0   1  -9      364.44      394.09     32.34 o 
   0   1  -9      364.44      370.92     34.06 o 
   0   1  -9      364.44      375.66     31.04 o 
   0  -1   9      364.44      282.42     29.86 o 
   0  -1   9      364.44      344.40     38.27 o 
   0   1  -8      275.98      288.46     24.36 o 
   0   1  -8      275.98      314.97     28.67 o 
   0   1  -8      275.98      302.04     25.76 o 
   0  -1   8      275.98      236.50     29.32 o 
   0  -1   8      275.98      278.75     30.29 o 
   0  -1   8      275.98      264.63     24.25 o 
   0   1  -7     1206.21     1227.98     54.22 o 
   0   1  -7     1206.21     1284.04     55.30 o 
   0   1  -7     1206.21     1220.12     57.45 o 
   0  -1   7     1206.21     1153.39     59.29 o 
   0  -1   7     1206.21     1181.09     62.95 o 
   0  -1   7     1206.21     1157.60     52.60 o 
   0   1  -6     3182.31     3124.51    117.93 o 
   0   1  -6     3182.31     3188.64    123.53 o 
   0   1  -6     3182.31     3117.82    124.83 o 
   0  -1   6     3182.31     2993.86    139.38 o 
   0  -1   6     3182.31     2974.89    118.47 o 
   0  -1   6     3182.31     3171.72    127.95 o 
   0   1  -5     3883.81     3942.44    141.96 o 
   0   1  -5     3883.81     3900.84    144.23 o 
   0   1  -5     3883.81     3936.95    153.39 o 
   0  -1   5     3883.81     3759.19    163.52 o 
   0  -1   5     3883.81     3602.14    144.23 o 
   0  -1   5     3883.81     3732.35    141.96 o 
   0   1  -4     1653.69     1568.07     66.51 o 
   0   1  -4     1653.69     1652.69     65.86 o 
   0   1  -4     1653.69     1599.98     66.72 o 
   0  -1   4     1653.69     1441.09     69.10 o 
   0  -1   4     1653.69     1557.40     74.49 o 
   0  -1   4     1653.69     1613.89     62.84 o 
   0   1  -3     3291.93     3162.99    118.57 o 
   0   1  -3     3291.93     3166.55    123.21 o 
   0   1  -3     3291.93     3152.75    123.10 o 
   0  -1   3     3291.93     3001.62    111.89 o 
   0  -1   3     3291.93     3058.00    117.71 o 
   0  -1   3     3291.93     3066.19    113.72 o 
   0   1  -2    10108.29     9905.91    339.55 o 
   0   1  -2    10108.29    10172.27    339.44 o 
   0   1  -2    10108.29    10205.25    362.08 o 
   0  -1   2    10108.29    10052.51    353.35 o 
   0  -1   2    10108.29     9755.22    350.76 o 
   0  -1   2    10108.29    10137.88    356.47 o 
   0   1  -1     7335.24     7559.46    259.03 o 
   0   1  -1     7335.24     7668.01    271.32 o 
   0  -1   1     7335.24     7543.29    269.59 o 
   0   1   1     3440.72     3705.62    138.62 o 
   0  -1  -1     3440.72     3663.26    133.66 o 
   0   1   2    12513.28    12054.24    413.28 o 
   0   1   2    12513.28    12333.10    419.75 o 
   0  -1  -2    12513.28    12316.50    431.17 o 
   0  -1  -2    12513.28    12102.10    408.54 o 
   0   1   3     8001.13     7729.77    279.62 o 
   0   1   3     8001.13     7905.37    277.68 o 
   0  -1  -3     8001.13     7746.37    276.81 o 
   0  -1  -3     8001.13     7746.80    270.35 o 
   0   1   4     4187.28     3962.06    153.82 o 
   0   1   4     4187.28     4088.18    157.49 o 
   0  -1  -4     4187.28     4053.69    154.79 o 
   0  -1  -4     4187.28     3979.53    153.82 o 
   0  -1  -4     4187.28     3949.56    148.00 o 
   0   1   5     5977.70     5687.30    208.04 o 
   0   1   5     5977.70     5937.49    221.62 o 
   0  -1  -5     5977.70     5927.68    210.84 o 
   0  -1  -5     5977.70     5763.29    203.51 o 
   0  -1  -5     5977.70     5786.69    207.93 o 
   0   1   6     5897.59     5453.50    207.72 o 
   0   1   6     5897.59     5716.94    226.47 o 
   0  -1  -6     5897.59     5893.08    210.52 o 
   0  -1  -6     5897.59     5471.93    204.16 o 
   0  -1  -6     5897.59     5625.32    207.07 o 
   0   1   7     6050.38     6081.82    240.38 o 
   0   1   7     6050.38     5928.43    216.23 o 
   0  -1  -7     6050.38     6129.90    227.66 o 
   0  -1  -7     6050.38     6174.42    221.19 o 
   0  -1  -7     6050.38     6179.92    241.35 o 
   0   1   8     2029.43     2005.07     87.53 o 
   0   1   8     2029.43     1952.36    103.91 o 
   0  -1  -8     2029.43     2138.84     95.40 o 
   0  -1  -8     2029.43     2127.63     89.15 o 
   0  -1  -8     2029.43     2008.73     91.41 o 
   0   1   9     1337.24     1316.05     77.61 o 
   0   1   9     1337.24     1337.07     74.38 o 
   0  -1  -9     1337.24     1362.40     67.59 o 
   0  -1  -9     1337.24     1323.60     68.34 o 
   0  -1  -9     1337.24     1309.15     69.31 o 
   0  -1  -9     1337.24     1411.99     63.27 o 
   0   1  10     1751.72     1704.43     94.54 o 
   0   1  10     1751.72     1805.33     95.51 o 
   0  -1 -10     1751.72     1751.75     89.58 o 
   0  -1 -10     1751.72     1683.20     95.51 o 
   0  -1 -10     1751.72     1829.37     85.05 o 
   0   1  11     3000.53     2926.49    152.96 o 
   0   1  11     3000.53     2917.11    163.20 o 
   0  -1 -11     3000.53     3133.88    148.97 o 
   0  -1 -11     3000.53     3136.69    147.57 o 
   0   1  12     1662.42     1653.45    110.17 o 
   0  -1 -12     1662.42     1620.79    101.33 o 
   0  -1 -12     1662.42     1695.59     97.45 o 
   0   1  13      670.21      589.42     64.14 o 
   0  -1 -13      670.21      610.54     63.27 o 
   0  -1 -13      670.21      674.57     59.39 o 
   0   1  14      172.46      244.04     51.20 o 
   0  -1 -14      172.46      234.13     45.17 o 
   0   2 -14      286.54      195.21     46.14 o 
   0   2 -14      286.54      193.60     44.09 o 
   0  -2  14      286.54      175.60     49.15 o 
   0   2 -13      406.73      337.83     46.24 o 
   0   2 -13      406.73      326.72     43.87 o 
   0  -2  13      406.73      358.63     50.88 o 
   0   2 -12     1022.85     1077.07     73.84 o 
   0   2 -12     1022.85     1001.73     64.14 o 
   0  -2  12     1022.85     1017.46     78.47 o 
   0   2 -11      922.82      888.00     61.44 o 
   0   2 -11      922.82      935.22     59.61 o 
   0  -2  11      922.82      774.82     60.69 o 
   0  -2  11      922.82      691.28     63.38 o 
   0   2 -10     1132.73     1180.66     65.65 o 
   0   2 -10     1132.73     1184.54     72.55 o 
   0   2 -10     1132.73     1156.95     63.06 o 
   0  -2  10     1132.73     1011.43     72.87 o 
   0  -2  10     1132.73     1136.47     73.30 o 
   0  -2  10     1132.73     1087.64     61.44 o 
   0   2  -9      560.32      596.53     40.21 o 
   0   2  -9      560.32      587.69     45.38 o 
   0   2  -9      560.32      564.62     37.84 o 
   0  -2   9      560.32      482.48     43.44 o 
   0  -2   9      560.32      538.11     44.52 o 
   0  -2   9      560.32      500.05     41.07 o 
   0   2  -8      398.68      388.49     28.24 o 
   0   2  -8      398.68      423.20     34.28 o 
   0   2  -8      398.68      450.58     34.49 o 
   0  -2   8      398.68      392.58     33.20 o 
   0  -2   8      398.68      424.06     38.37 o 
   0  -2   8      398.68      449.72     31.69 o 
   0   2  -7      750.43      735.15     39.34 o 
   0   2  -7      750.43      838.63     45.49 o 
   0   2  -7      750.43      697.42     43.23 o 
   0  -2   7      750.43      673.93     44.41 o 
   0  -2   7      750.43      729.12     50.56 o 
   0  -2   7      750.43      779.02     43.33 o 
   0   2  -6     2245.27     2357.66     87.85 o 
   0   2  -6     2245.27     2312.28     97.66 o 
   0   2  -6     2245.27     2295.79    101.22 o 
   0  -2   6     2245.27     2114.37    103.91 o 
   0  -2   6     2245.27     2234.24     97.66 o 
   0  -2   6     2245.27     2280.16     90.76 o 
   0   2  -5     1022.95      985.88     45.06 o 
   0   2  -5     1022.95     1004.53     47.00 o 
   0   2  -5     1022.95      990.73     47.64 o 
   0  -2   5     1022.95      883.05     47.86 o 
   0  -2   5     1022.95      924.65     50.99 o 
   0  -2   5     1022.95      981.35     48.61 o 
   0   2  -4     1957.56     1939.75     74.49 o 
   0   2  -4     1957.56     1964.32     79.12 o 
   0   2  -4     1957.56     1876.26     77.93 o 
   0  -2   4     1957.56     1785.60     87.64 o 
   0  -2   4     1957.56     1817.40     90.65 o 
   0  -2   4     1957.56     1805.22     69.74 o 
   0   2  -3      479.78      525.17     29.32 o 
   0   2  -3      479.78      584.56     30.29 o 
   0   2  -3      479.78      508.89     28.24 o 
   0  -2   3      479.78      472.89     27.70 o 
   0  -2   3      479.78      474.29     25.87 o 
   0  -2   3      479.78      552.12     29.00 o 
   0   2  -2     1327.15     1316.16     61.44 o 
   0   2  -2     1327.15     1389.46     60.80 o 
   0   2  -2     1327.15     1318.10     59.61 o 
   0  -2   2     1327.15     1287.38     57.24 o 
   0  -2   2     1327.15     1222.27     60.58 o 
   0  -2   2     1327.15     1379.65     56.27 o 
   0   2  -1    11155.01    11286.85    385.15 o 
   0   2  -1    11155.01    11380.10    383.42 o 
   0   2  -1    11155.01    11229.62    412.74 o 
   0  -2   1    11155.01    11229.08    397.22 o 
   0  -2   1    11155.01    11069.87    387.95 o 
   0  -2   1    11155.01    11297.53    398.84 o 
   0   2   0     2402.14     3258.28    132.15 o 
   0   2   0     2402.14     3495.21    134.31 o 
   0   2   0     2402.14     3119.76    128.38 o 
   0   2   0     2402.14     3235.32    112.86 o 
   0   2   1    14240.09    12410.39    423.95 o 
   0   2   1    12436.91    12536.40    423.84 o 
   0   2   1    12436.91    12269.83    426.97 o 
   0  -2  -1    12436.91    12297.74    436.78 o 
   0  -2  -1    12436.91    12286.64    423.95 o 
   0  -2  -1    12436.91    12449.95    429.77 o 
   0  -2  -1    12436.91    11857.73    409.18 o 
   0   2   2      113.23      177.54     13.69 o 
   0   2   2      113.23      167.73     13.69 o 
   0  -2  -2      113.23      172.58     16.60 o 
   0  -2  -2      113.23      151.23     12.72 o 
   0   2   3      334.75      377.28     22.85 o 
   0   2   3      334.75      375.98     22.85 o 
   0  -2  -3      334.75      373.18     23.82 o 
   0  -2  -3      334.75      340.09     25.76 o 
   0   2   4     2066.32     1976.83     83.00 o 
   0   2   4     2066.32     2078.26     84.73 o 
   0  -2  -4     2066.32     2149.94     84.73 o 
   0  -2  -4     2066.32     2028.03     82.03 o 
   0   2   5     3493.58     3367.04    137.11 o 
   0   2   5     3493.58     3490.36    126.98 o 
   0  -2  -5     3493.58     3407.25    124.29 o 
   0  -2  -5     3493.58     3490.47    143.47 o 
   0   2   6     7500.40     7625.86    273.69 o 
   0   2   6     7500.40     7757.26    283.61 o 
   0  -2  -6     7500.40     7985.35    290.72 o 
   0  -2  -6     7500.40     7540.27    274.66 o 
   0  -2  -6     7500.40     7448.11    277.78 o 
   0   2   7     3575.53     3547.27    148.11 o 
   0   2   7     3575.53     3598.15    149.94 o 
   0  -2  -7     3575.53     3577.13    149.94 o 
   0  -2  -7     3575.53     3498.66    144.55 o 
   0  -2  -7     3575.53     3505.66    133.13 o 
   0   2   8     2189.10     2152.42    109.09 o 
   0   2   8     2189.10     2122.35    102.19 o 
   0  -2  -8     2189.10     2202.87    108.33 o 
   0  -2  -8     2189.10     2192.95    101.33 o 
   0  -2  -8     2189.10     2087.85     88.61 o 
   0   2   9     1325.15     1291.91     73.95 o 
   0   2   9     1325.15     1229.06     65.54 o 
   0  -2  -9     1325.15     1336.96     71.47 o 
   0  -2  -9     1325.15     1364.99     72.22 o 
   0  -2  -9     1325.15     1294.92     65.97 o 
   0   2  10     1803.68     1766.63     97.55 o 
   0   2  10     1803.68     1809.32    107.69 o 
   0  -2 -10     1803.68     1765.12    101.00 o 
   0  -2 -10     1803.68     1854.27     90.01 o 
   0  -2 -10     1803.68     1814.06    104.88 o 
   0   2  11     1608.94     1480.76     95.61 o 
   0   2  11     1608.94     1629.95     92.49 o 
   0  -2 -11     1608.94     1643.42     88.28 o 
   0  -2 -11     1608.94     1464.16     78.04 o 
   0   2  12     1635.54     1669.40    106.39 o 
   0  -2 -12     1635.54     1798.21     90.44 o 
   0  -2 -12     1635.54     1465.56     98.85 o 
   0   2  13      755.65      700.87     68.88 o 
   0  -2 -13      755.65      786.25     66.51 o 
   0  -2 -13      755.65      694.73     55.30 o 
   0   3 -14      519.68      535.84     61.01 o 
   0   3 -14      519.68      484.21     58.75 o 
   0  -3  14      519.68      396.68     58.75 o 
   0   3 -13      552.57      508.25     58.21 o 
   0   3 -13      552.57      502.10     56.27 o 
   0  -3  13      552.57      465.35     56.70 o 
   0   3 -12     1375.62     1292.88     90.44 o 
   0   3 -12     1375.62     1383.21     91.95 o 
   0  -3  12     1375.62     1171.18     88.07 o 
   0   3 -11     1985.04     1913.66    110.92 o 
   0   3 -11     1985.04     1982.22    115.02 o 
   0  -3  11     1985.04     1754.45    121.16 o 
   0  -3  11     1985.04     1679.10    106.18 o 
   0  -3  11     1985.04     1833.46     98.20 o 
   0   3 -10     1917.77     1947.62    106.82 o 
   0   3 -10     1917.77     1906.44    108.44 o 
   0   3 -10     1917.77     2132.91    106.39 o 
   0  -3  10     1917.77     1702.60    113.29 o 
   0  -3  10     1917.77     1742.92    106.82 o 
   0  -3  10     1917.77     1788.51    107.90 o 
   0   3  -9      999.20      970.14     57.02 o 
   0   3  -9      999.20     1057.56     59.83 o 
   0   3  -9      999.20     1076.00     58.42 o 
   0  -3   9      999.20      851.35     61.01 o 
   0  -3   9      999.20      998.60     66.40 o 
   0  -3   9      999.20      936.40     52.50 o 
   0   3  -8      496.16      519.46     37.08 o 
   0   3  -8      496.16      563.87     38.16 o 
   0   3  -8      496.16      520.21     34.71 o 
   0  -3   8      496.16      493.16     42.79 o 
   0  -3   8      496.16      458.55     39.78 o 
   0  -3   8      496.16      502.21     37.62 o 
   0   3  -7     1443.95     1555.14     70.71 o 
   0   3  -7     1443.95     1450.47     67.80 o 
   0   3  -7     1443.95     1436.89     66.29 o 
   0  -3   7     1443.95     1295.68     83.11 o 
   0  -3   7     1443.95     1416.95     73.73 o 
   0  -3   7     1443.95     1373.61     75.24 o 
   0   3  -6     3203.25     3303.66    125.90 o 
   0   3  -6     3203.25     3364.02    128.49 o 
   0   3  -6     3203.25     2973.16    135.71 o 
   0  -3   6     3203.25     3142.72    134.31 o 
   0  -3   6     3203.25     2929.40    140.99 o 
   0  -3   6     3203.25     3205.78    142.72 o 
   0   3  -5     3755.78     3766.85    138.08 o 
   0   3  -5     3755.78     3735.70    145.74 o 
   0   3  -5     3755.78     3887.04    152.53 o 
   0  -3   5     3755.78     3639.44    151.77 o 
   0  -3   5     3755.78     3555.03    167.73 o 
   0  -3   5     3755.78     3574.22    151.88 o 
   0   3  -4     4305.69     4548.78    166.11 o 
   0   3  -4     4305.69     4784.85    179.15 o 
   0   3  -4     4305.69     4461.04    189.29 o 
   0  -3   4     4305.69     4535.09    187.78 o 
   0  -3   4     4305.69     4290.19    193.49 o 
   0  -3   4     4305.69     4519.57    186.59 o 
   0  -3   4     4305.69     4626.50    188.85 o 
   0   3  -3     1125.81     1203.84     54.76 o 
   0   3  -3     1125.81     1227.77     54.22 o 
   0   3  -3     1125.81     1131.19     55.41 o 
   0  -3   3     1125.81     1098.31     64.68 o 
   0  -3   3     1125.81     1153.39     61.77 o 
   0  -3   3     1125.81     1214.30     54.54 o 
   0   3  -2      849.08      950.85     45.49 o 
   0   3  -2      849.08      885.96     45.70 o 
   0   3  -2      849.08      853.73     44.20 o 
   0  -3   2      849.08      805.22     42.15 o 
   0  -3   2      849.08      818.69     43.76 o 
   0  -3   2      849.08      838.31     40.53 o 
   0   3  -1     2315.00     2531.43    102.08 o 
   0   3  -1     2315.00     2523.34     98.74 o 
   0   3  -1     2315.00     2381.70    108.22 o 
   0  -3   1     2315.00     2380.95    112.64 o 
   0  -3   1     2315.00     2389.35    108.66 o 
   0  -3   1     2315.00     2353.03     96.15 o 
   0   3   0      955.62      959.36     48.29 o 
   0   3   0      955.62      994.61     46.46 o 
   0   3   0      955.62      876.04     44.52 o 
   0   3   0      955.62      910.86     37.73 o 
   0  -3   0      955.62      888.11     51.31 o 
   0  -3   0      955.62      855.99     48.29 o 
   0  -3   0      955.62      952.79     45.17 o 
   0   3   1     6973.50     7467.62    261.94 o 
   0   3   1     6973.50     7458.03    263.99 o 
   0   3   1     6973.50     7027.61    253.96 o 
   0  -3  -1     6973.50     7193.82    286.62 o 
   0  -3  -1     6973.50     7296.87    284.58 o 
   0  -3  -1     6973.50     6914.96    260.97 o 
   0  -3  -1     6973.50     6969.94    253.10 o 
   0   3   2      470.41      480.22     26.41 o 
   0   3   2      470.41      498.55     29.43 o 
   0  -3  -2      470.41      476.99     27.38 o 
   0  -3  -2      470.41      444.97     27.49 o 
   0  -3  -2      470.41      476.77     24.25 o 
   0  -3  -2      470.41      452.41     24.47 o 
   0   3   3      305.37      356.58     23.18 o 
   0   3   3      305.37      358.20     24.04 o 
   0  -3  -3      305.37      313.90     23.07 o 
   0  -3  -3      305.37      311.31     25.01 o 
   0  -3  -3      305.37      348.17     19.83 o 
   0   3   4      754.73      847.90     42.47 o 
   0   3   4      754.73      942.44     44.30 o 
   0  -3  -4      754.73      899.97     50.02 o 
   0  -3  -4      754.73      839.50     45.27 o 
   0   3   5     1703.05     1860.41     81.38 o 
   0   3   5     1703.05     1783.77     69.31 o 
   0  -3  -5     1703.05     1827.32     77.61 o 
   0  -3  -5     1703.05     1779.03     86.02 o 
   0   3   6     4142.81     4199.75    162.34 o 
   0   3   6     4142.81     4319.29    153.17 o 
   0  -3  -6     4142.81     4250.52    143.15 o 
   0  -3  -6     4142.81     4051.53    151.45 o 
   0   3   7     1515.93     1499.62     74.70 o 
   0   3   7     1515.93     1598.36     76.43 o 
   0  -3  -7     1515.93     1486.26     78.15 o 
   0  -3  -7     1515.93     1515.58     79.12 o 
   0  -3  -7     1515.93     1551.58     73.08 o 
   0   3   8      983.61      989.11     53.14 o 
   0   3   8      983.61     1003.56     60.15 o 
   0  -3  -8      983.61     1038.38     61.01 o 
   0  -3  -8      983.61     1033.42     47.97 o 
   0  -3  -8      983.61      802.52     50.12 o 
   0   3   9      667.37      616.58     47.00 o 
   0   3   9      667.37      695.05     51.20 o 
   0  -3  -9      667.37      669.51     50.34 o 
   0  -3  -9      667.37      650.64     44.41 o 
   0  -3  -9      667.37      656.68     42.69 o 
   0   3  10      876.27      835.62     54.33 o 
   0   3  10      876.27      807.27     61.87 o 
   0  -3 -10      876.27      818.15     59.39 o 
   0  -3 -10      876.27      942.66     61.01 o 
   0  -3 -10      876.27      758.44     51.74 o 
   0   3  11      789.89      765.55     58.10 o 
   0  -3 -11      789.89      888.44     61.44 o 
   0  -3 -11      789.89      733.64     51.31 o 
   0   3  12     1160.61     1030.83     80.85 o 
   0  -3 -12     1160.61     1200.61     83.32 o 
   0  -3 -12     1160.61     1125.90     81.38 o 
   0   3  13      614.89      615.39     61.87 o 
   0  -3 -13      614.89      642.02     60.26 o 
   0   4 -13      593.51      440.88     56.38 o 
   0   4 -13      593.51      491.54     57.89 o 
   0  -4  13      593.51      483.45     60.15 o 
   0   4 -12     1440.37     1349.58    103.81 o 
   0   4 -12     1440.37     1490.57    100.79 o 
   0  -4  12     1440.37     1276.82     99.06 o 
   0  -4  12     1440.37     1197.05     81.28 o 
   0   4 -11     2666.61     2682.23    150.16 o 
   0   4 -11     2666.61     2949.56    152.10 o 
   0  -4  11     2666.61     2588.66    153.39 o 
   0  -4  11     2666.61     2439.59    134.85 o 
   0  -4  11     2666.61     2188.10    116.52 o 
   0  -4  11     2666.61     2432.58    128.71 o 
   0   4 -10     2296.93     2345.80    124.39 o 
   0   4 -10     2296.93     2305.49    131.94 o 
   0   4 -10     2296.93     2408.33    121.05 o 
   0  -4  10     2296.93     2207.07    127.63 o 
   0  -4  10     2296.93     2166.33    119.11 o 
   0  -4  10     2296.93     2037.08    108.01 o 
   0  -4  10     2296.93     2240.06    121.59 o 
   0   4  -9     1444.73     1482.05     83.22 o 
   0   4  -9     1444.73     1421.69     87.21 o 
   0   4  -9     1444.73     1865.05     84.51 o 
   0  -4   9     1444.73     1330.93     88.93 o 
   0  -4   9     1444.73     1371.13     82.35 o 
   0  -4   9     1444.73     1254.61     77.72 o 
   0  -4   9     1444.73     1455.75     79.01 o 
   0   4  -8     1840.51     1886.82     89.15 o 
   0   4  -8     1840.51     1908.81    103.16 o 
   0   4  -8     1840.51     2050.88     89.25 o 
   0  -4   8     1840.51     1884.88     99.82 o 
   0  -4   8     1840.51     1558.05     89.15 o 
   0  -4   8     1840.51     1805.11     97.77 o 
   0  -4   8     1840.51     1838.10     85.91 o 
   0   4  -7     1479.31     1473.97     71.14 o 
   0   4  -7     1479.31     1511.48     84.29 o 
   0   4  -7     1479.31     1645.69     75.02 o 
   0  -4   7     1479.31     1415.44     80.95 o 
   0  -4   7     1479.31     1350.76     86.88 o 
   0  -4   7     1479.31     1397.87     80.63 o 
   0  -4   7     1479.31     1401.32     75.89 o 
   0   4  -6     3420.20     3598.80    133.02 o 
   0   4  -6     3420.20     3459.21    155.12 o 
   0   4  -6     3420.20     3383.53    143.90 o 
   0  -4   6     3420.20     3355.62    145.09 o 
   0  -4   6     3420.20     3381.27    157.27 o 
   0  -4   6     3420.20     3449.61    154.14 o 
   0   4  -5     6370.29     6449.18    228.63 o 
   0   4  -5     6370.29     6336.22    239.84 o 
   0   4  -5     6370.29     6186.71    244.37 o 
   0  -4   5     6370.29     6234.78    248.36 o 
   0  -4   5     6370.29     5921.00    250.73 o 
   0  -4   5     6370.29     6379.44    232.30 o 
   0   4  -4     8588.95     8916.15    318.10 o 
   0   4  -4     8588.95     8953.99    322.95 o 
   0   4  -4     8588.95     9351.96    337.29 o 
   0  -4   4     8588.95     8768.04    344.62 o 
   0  -4   4     8588.95     8320.27    350.76 o 
   0  -4   4     8588.95     9331.59    344.40 o 
   0   4  -3     7091.13     7410.70    265.82 o 
   0   4  -3     7091.13     7636.10    272.72 o 
   0   4  -3     7091.13     7361.66    282.63 o 
   0  -4   3     7091.13     7342.36    310.66 o 
   0  -4   3     7091.13     6993.87    288.67 o 
   0  -4   3     7091.13     7596.43    284.36 o 
   0   4  -2     1843.59     2028.03     86.56 o 
   0   4  -2     1843.59     2078.91     86.02 o 
   0   4  -2     1843.59     1968.53     90.33 o 
   0  -4   2     1843.59     1928.54     97.88 o 
   0  -4   2     1843.59     1764.80     85.59 o 
   0  -4   2     1843.59     1936.08     76.64 o 
   0   4  -1     1427.51     1585.86     72.55 o 
   0   4  -1     1427.51     1658.84     68.23 o 
   0   4  -1     1427.51     1326.72     63.92 o 
   0  -4   1     1427.51     1500.06     79.44 o 
   0  -4   1     1427.51     1383.21     74.49 o 
   0  -4   1     1427.51     1476.77     65.43 o 
   0   4   0     3574.18     3701.20    143.04 o 
   0   4   0     3574.18     3294.93    144.12 o 
   0   4   0     3574.18     3346.78    120.62 o 
   0  -4   0     3574.18     3400.89    165.14 o 
   0  -4   0     3574.18     3508.14    141.75 o 
   0   4   1     4572.90     4798.11    176.13 o 
   0   4   1     4572.90     4830.23    175.27 o 
   0   4   1     4572.90     4333.74    163.31 o 
   0  -4  -1     4572.90     4670.37    208.37 o 
   0  -4  -1     4572.90     4638.68    202.44 o 
   0  -4  -1     4572.90     4608.07    173.66 o 
   0  -4  -1     4572.90     4507.71    172.79 o 
   0   4   2     3008.44     3115.13    135.28 o 
   0   4   2     3008.44     3278.76    126.55 o 
   0  -4  -2     3008.44     3172.69    148.86 o 
   0  -4  -2     3008.44     3053.69    131.40 o 
   0  -4  -2     3008.44     3141.97    118.90 o 
   0  -4  -2     3008.44     3017.25    115.55 o 
   0   4   3     1500.46     1666.81     69.31 o 
   0   4   3     1500.46     1636.52     74.05 o 
   0  -4  -3     1500.46     1572.06     76.96 o 
   0  -4  -3     1500.46     1560.96     71.25 o 
   0  -4  -3     1500.46     1687.29     69.85 o 
   0  -4  -3     1500.46     1592.22     67.26 o 
   0   4   4      712.83      792.61     41.72 o 
   0   4   4      712.83      806.84     39.78 o 
   0  -4  -4      712.83      691.50     41.61 o 
   0  -4  -4      712.83      693.22     36.97 o 
   0  -4  -4      712.83      721.46     36.54 o 
   0   4   5     1132.13     1122.35     52.06 o 
   0   4   5     1132.13     1156.19     50.99 o 
   0  -4  -5     1132.13     1120.84     53.79 o 
   0  -4  -5     1132.13     1134.31     65.97 o 
   0  -4  -5     1132.13     1234.67     55.94 o 
   0   4   6     1558.46     1627.25     71.90 o 
   0   4   6     1558.46     1713.27     71.79 o 
   0  -4  -6     1558.46     1584.24     71.79 o 
   0  -4  -6     1558.46     1542.53     68.34 o 
   0  -4  -6     1558.46     1606.88     80.95 o 
   0   4   7     2039.48     2068.56     86.56 o 
   0   4   7     2039.48     2141.10     97.98 o 
   0  -4  -7     2039.48     2016.39     94.43 o 
   0  -4  -7     2039.48     2023.07     84.73 o 
   0   4   8     1666.34     1751.54     88.28 o 
   0   4   8     1666.34     1734.94     87.31 o 
   0  -4  -8     1666.34     1617.12     82.89 o 
   0  -4  -8     1666.34     1662.39     88.28 o 
   0  -4  -8     1666.34     1728.79     83.11 o 
   0   4   9      322.39      293.31     34.17 o 
   0   4   9      322.39      331.57     39.34 o 
   0  -4  -9      322.39      355.50     39.34 o 
   0  -4  -9      322.39      390.75     39.34 o 
   0  -4  -9      322.39      321.01     26.73 o 
   0   4  10      103.46       29.32     26.73 o 
   0   4  10      103.46      142.18     35.14 o 
   0  -4 -10      103.46      107.15     31.80 o 
   0  -4 -10      103.46      138.95     23.82 o 
   0   4  11      232.39      228.31     38.48 o 
   0  -4 -11      232.39      211.92     37.62 o 
   0  -4 -11      232.39      172.04     26.19 o 
   0   4  12      637.85      693.22     64.78 o 
   0  -4 -12      637.85      708.53     62.41 o 
   0  -4 -12      637.85      606.88     53.47 o 
   0   4  13      576.31      513.85     63.27 o 
   0  -4 -13      576.31      525.60     58.53 o 
   0   5 -13      546.01      384.82     57.45 o 
   0   5 -13      546.01      555.78     61.12 o 
   0  -5  13      546.01      426.32     58.96 o 
   0   5 -12      478.96      473.54     55.30 o 
   0   5 -12      478.96      367.79     47.11 o 
   0  -5  12      478.96      392.05     53.03 o 
   0  -5  12      478.96      280.91     49.37 o 
   0   5 -11     1210.92     1241.24     87.42 o 
   0   5 -11     1210.92     1211.38     78.47 o 
   0  -5  11     1210.92     1086.67     79.66 o 
   0  -5  11     1210.92     1122.46     75.67 o 
   0   5 -10     1733.36     1665.73    103.81 o 
   0   5 -10     1733.36     1621.00    113.61 o 
   0   5 -10     1733.36     1723.94    107.90 o 
   0  -5  10     1733.36     1672.09    105.31 o 
   0  -5  10     1733.36     1506.42     96.04 o 
   0  -5  10     1733.36     1671.23     99.17 o 
   0   5  -9     1128.28     1173.87     70.60 o 
   0   5  -9     1128.28     1113.40     81.92 o 
   0   5  -9     1128.28     1109.95     72.22 o 
   0  -5   9     1128.28     1031.58     80.31 o 
   0  -5   9     1128.28     1047.75     73.84 o 
   0  -5   9     1128.28      938.99     60.26 o 
   0  -5   9     1128.28     1203.62     71.79 o 
   0   5  -8     1478.97     1506.42     85.37 o 
   0   5  -8     1478.97     1523.66     82.14 o 
   0   5  -8     1478.97     1358.42     80.63 o 
   0  -5   8     1478.97     1432.47     79.66 o 
   0  -5   8     1478.97     1291.69     93.56 o 
   0  -5   8     1478.97     1422.34     75.24 o 
   0  -5   8     1478.97     1524.31     87.21 o 
   0   5  -7      964.85     1022.42     63.49 o 
   0   5  -7      964.85     1024.69     62.41 o 
   0   5  -7      964.85      984.91     54.97 o 
   0  -5   7      964.85      983.08     67.37 o 
   0  -5   7      964.85      864.29     65.11 o 
   0  -5   7      964.85      963.14     51.53 o 
   0  -5   7      964.85      915.60     53.90 o 
   0   5  -6     6673.02     6961.96    280.59 o 
   0   5  -6     6673.02     6733.11    288.13 o 
   0   5  -6     6673.02     6876.69    268.30 o 
   0  -5   6     6673.02     6618.53    286.52 o 
   0  -5   6     6673.02     6491.87    304.73 o 
   0  -5   6     6673.02     6737.86    257.09 o 
   0   5  -5     9794.92     9966.06    339.01 o 
   0   5  -5     9794.92    10187.47    388.06 o 
   0   5  -5     9794.92     9951.18    379.43 o 
   0  -5   5     9794.92     9703.15    387.19 o 
   0  -5   5     9794.92     9299.90    392.37 o 
   0  -5   5     9794.92     9991.50    365.31 o 
   0   5  -4     6277.77     6330.72    226.80 o 
   0   5  -4     6277.77     6738.72    264.20 o 
   0   5  -4     6277.77     6503.84    248.36 o 
   0  -5   4     6277.77     6418.25    265.06 o 
   0  -5   4     6277.77     5911.51    271.64 o 
   0  -5   4     6277.77     6927.25    235.96 o 
   0   5  -3     2690.04     2944.06    125.04 o 
   0   5  -3     2690.04     2996.02    133.88 o 
   0   5  -3     2690.04     3162.13    147.14 o 
   0  -5   3     2690.04     2842.52    145.41 o 
   0  -5   3     2690.04     2681.69    148.00 o 
   0   5  -2     1057.18     1019.84     54.22 o 
   0   5  -2     1057.18     1082.57     55.41 o 
   0   5  -2     1057.18     1321.66     82.68 o 
   0  -5   2     1057.18      969.93     61.77 o 
   0  -5   2     1057.18      951.17     61.44 o 
   0  -5   2     1057.18     1430.21     94.54 o 
   0   5  -1     5994.72     6360.25    237.36 o 
   0   5  -1     5994.72     6184.01    244.80 o 
   0   5  -1     5994.72     5706.38    241.03 o 
   0  -5   1     5994.72     5846.40    250.40 o 
   0  -5   1     5994.72     5903.32    254.93 o 
   0   5   0     9813.10    10449.73    384.82 o 
   0   5   0     9813.10    11210.21    400.88 o 
   0   5   0     9813.10    10134.65    396.14 o 
   0   5   0     9813.10    10288.69    343.11 o 
   0  -5   0     9813.10    10905.70    459.85 o 
   0  -5   0     9813.10    10162.78    426.54 o 
   0   5   1     6878.21     6987.51    252.45 o 
   0   5   1     6878.21     7154.26    260.43 o 
   0   5   1     6878.21     6637.61    234.77 o 
   0  -5  -1     6878.21     6568.84    293.09 o 
   0  -5  -1     6878.21     6714.57    261.18 o 
   0   5   2     4965.71     5267.01    201.04 o 
   0   5   2     4965.71     5471.17    201.04 o 
   0  -5  -2     4965.71     5078.27    220.33 o 
   0  -5  -2     4965.71     5215.92    208.80 o 
   0  -5  -2     4965.71     5028.46    197.05 o 
   0   5   3     2658.28     2757.36    111.78 o 
   0   5   3     2658.28     2923.36    120.30 o 
   0  -5  -3     2658.28     2656.25    119.33 o 
   0  -5  -3     2658.28     2670.37    138.51 o 
   0  -5  -3     2658.28     2707.88    110.92 o 
   0  -5  -3     2658.28     2786.79    103.59 o 
   0   5   4     1385.05     1506.85     65.97 o 
   0   5   4     1385.05     1577.67     67.80 o 
   0  -5  -4     1385.05     1482.59     68.66 o 
   0  -5  -4     1385.05     1376.96     82.03 o 
   0  -5  -4     1385.05     1443.90     68.66 o 
   0  -5  -4     1385.05     1549.86     67.59 o 
   0   5   5     3138.75     3418.67    136.14 o 
   0   5   5     3138.75     3475.81    127.63 o 
   0  -5  -5     3138.75     3276.06    154.47 o 
   0  -5  -5     3138.75     3383.32    139.92 o 
   0  -5  -5     3138.75     3405.85    137.65 o 
   0   5   6     3325.30     3425.68    132.69 o 
   0   5   6     3325.30     3494.02    137.01 o 
   0  -5  -6     3325.30     3213.65    150.70 o 
   0  -5  -6     3325.30     3367.37    163.63 o 
   0  -5  -6     3325.30     3509.22    141.10 o 
   0   5   7     2953.33     2960.34    122.02 o 
   0   5   7     2953.33     3091.84    142.29 o 
   0  -5  -7     2953.33     3000.33    152.96 o 
   0  -5  -7     2953.33     3016.50    138.95 o 
   0  -5  -7     2953.33     3124.51    142.72 o 
   0   5   8     1064.97     1133.56     66.29 o 
   0   5   8     1064.97     1148.43     67.91 o 
   0  -5  -8     1064.97      991.81     64.46 o 
   0  -5  -8     1064.97     1048.94     71.47 o 
   0  -5  -8     1064.97     1046.35     68.02 o 
   0   5   9      117.93      118.57     25.55 o 
   0   5   9      117.93      149.94     30.72 o 
   0  -5  -9      117.93       95.40     29.00 o 
   0  -5  -9      117.93      162.98     32.45 o 
   0  -5  -9      117.93      100.14     20.48 o 
   0  -5  -9      117.93      128.92     34.82 o 
   0   5  10      316.33      323.70     38.37 o 
   0  -5 -10      316.33      397.97     44.20 o 
   0  -5 -10      316.33      311.85     32.01 o 
   0  -5 -10      316.33      240.60     46.14 o 
   0   5  11      542.24      481.84     49.69 o 
   0  -5 -11      542.24      543.82     58.75 o 
   0  -5 -11      542.24      499.95     39.88 o 
   0   5  12      571.90      543.82     60.47 o 
   0  -5 -12      571.90      488.09     61.33 o 
   0  -5 -12      571.90      499.08     51.85 o 
   0   6 -13       58.56       49.48     41.28 o 
   0   6 -13       58.56      112.75     48.61 o 
   0  -6  13       58.56       51.74     54.00 o 
   0   6 -12      341.47      307.43     47.32 o 
   0   6 -12      341.47      350.22     51.20 o 
   0  -6  12      341.47      280.69     48.08 o 
   0   6 -11      955.26      924.55     79.01 o 
   0   6 -11      955.26     1048.94     77.93 o 
   0  -6  11      955.26      795.84     71.25 o 
   0  -6  11      955.26      862.13     66.94 o 
   0   6 -10     1020.29     1005.18     69.96 o 
   0   6 -10     1020.29      932.20     71.79 o 
   0  -6  10     1020.29      841.44     65.97 o 
   0  -6  10     1020.29      901.37     70.82 o 
   0  -6  10     1020.29      945.24     68.56 o 
   0   6  -9      521.15      505.01     47.86 o 
   0   6  -9      521.15      458.23     51.63 o 
   0   6  -9      521.15      567.10     47.86 o 
   0  -6   9      521.15      424.28     53.25 o 
   0  -6   9      521.15      478.71     54.22 o 
   0  -6   9      521.15      525.06     50.45 o 
   0   6  -8      316.36      291.26     33.95 o 
   0   6  -8      316.36      282.96     36.00 o 
   0   6  -8      316.36      365.20     45.70 o 
   0  -6   8      316.36      292.01     40.10 o 
   0  -6   8      316.36      205.56     33.20 o 
   0  -6   8      316.36      313.14     37.30 o 
   0   6  -7     1021.21     1065.22     73.08 o 
   0   6  -7     1021.21     1096.26     74.59 o 
   0   6  -7     1021.21     1097.77     63.17 o 
   0  -6   7     1021.21     1088.72     72.11 o 
   0  -6   7     1021.21      975.75     73.84 o 
   0  -6   7     1021.21     1101.54     67.16 o 
   0   6  -6     2629.23     2686.22    133.23 o 
   0   6  -6     2629.23     2580.80    138.84 o 
   0   6  -6     2629.23     2825.70    114.26 o 
   0  -6   6     2629.23     2386.55    142.18 o 
   0  -6   6     2629.23     2620.46    149.08 o 
   0  -6   6     2629.23     2664.77    136.04 o 
   0   6  -5     3887.92     3903.75    165.14 o 
   0   6  -5     3887.92     4296.22    205.02 o 
   0   6  -5     3887.92     4268.20    176.89 o 
   0  -6   5     3887.92     4099.82    206.75 o 
   0  -6   5     3887.92     3589.74    186.27 o 
   0  -6   5     3887.92     4285.44    173.76 o 
   0   6  -4     4076.71     4224.97    175.92 o 
   0   6  -4     4076.71     4260.87    178.29 o 
   0   6  -4     4076.71     4337.40    178.51 o 
   0  -6   4     4076.71     3997.53    182.60 o 
   0  -6   4     4076.71     3955.81    205.24 o 
   0  -6   4     4076.71     4459.64    160.40 o 
   0   6  -3     3608.00     3743.24    146.17 o 
   0   6  -3     3608.00     3976.08    182.71 o 
   0   6  -3     3608.00     3699.69    161.37 o 
   0  -6   3     3608.00     3675.55    186.27 o 
   0  -6   3     3608.00     3332.98    162.88 o 
   0  -6   3     3608.00     3517.63    137.33 o 
   0   6  -2     2370.91     2710.15    119.76 o 
   0   6  -2     2370.91     2687.94    130.32 o 
   0   6  -2     2370.91     2714.57    115.23 o 
   0  -6   2     2370.91     2626.39    143.04 o 
   0  -6   2     2370.91     2483.46    141.32 o 
   0  -6   2     2370.91     2742.92    110.70 o 
   0   6  -1     2043.54     2250.19    102.94 o 
   0   6  -1     2043.54     2347.53    111.78 o 
   0   6  -1     2043.54     2172.69     99.92 o 
   0   6  -1     2043.54     2240.92     91.95 o 
   0  -6   1     2043.54     2103.81    119.11 o 
   0  -6   1     2043.54     2008.30    109.41 o 
   0  -6   1     2043.54     2391.08     99.60 o 
   0   6   0     4055.69     4159.97    160.94 o 
   0   6   0     4055.69     4386.77    184.87 o 
   0   6   0     4055.69     4007.55    164.60 o 
   0   6   0     4055.69     3900.30    142.50 o 
   0  -6   0     4055.69     4064.79    208.26 o 
   0  -6   0     4055.69     3906.55    188.10 o 
   0  -6   0     4055.69     4286.84    162.01 o 
   0   6   1     6710.97     7030.08    274.23 o 
   0   6   1     6710.97     7072.34    270.78 o 
   0   6   1     6710.97     6767.18    233.37 o 
   0  -6  -1     6710.97     6477.97    287.92 o 
   0  -6  -1     6710.97     6704.55    292.12 o 
   0  -6  -1     6710.97     7267.99    260.86 o 
   0   6   2     7389.00     7923.37    294.71 o 
   0   6   2     7389.00     8289.33    307.21 o 
   0  -6  -2     7389.00     7659.60    351.73 o 
   0  -6  -2     7389.00     7898.90    308.07 o 
   0  -6  -2     7389.00     8059.94    306.67 o 
   0  -6  -2     7389.00     7833.36    280.59 o 
   0   6   3     3483.72     3800.70    140.46 o 
   0   6   3     3483.72     3903.75    152.64 o 
   0  -6  -3     3483.72     3513.64    167.73 o 
   0  -6  -3     3483.72     3540.48    179.15 o 
   0  -6  -3     3483.72     3674.90    145.63 o 
   0  -6  -3     3483.72     3461.25    151.23 o 
   0   6   4     2149.25     2270.78    100.68 o 
   0   6   4     2149.25     2441.96    102.51 o 
   0  -6  -4     2149.25     2196.73    121.16 o 
   0  -6  -4     2149.25     2069.42    119.33 o 
   0  -6  -4     2149.25     2269.59     99.60 o 
   0  -6  -4     2149.25     2212.79     98.52 o 
   0   6   5     2916.97     3048.94    131.40 o 
   0   6   5     2916.97     3209.88    122.02 o 
   0  -6  -5     2916.97     3086.99    138.51 o 
   0  -6  -5     2916.97     2911.18    149.73 o 
   0  -6  -5     2916.97     3094.22    138.62 o 
   0  -6  -5     2916.97     3131.62    133.88 o 
   0   6   6     3855.67     3945.46    171.50 o 
   0   6   6     3855.67     4188.64    175.70 o 
   0  -6  -6     3855.67     3550.94    178.40 o 
   0  -6  -6     3855.67     3785.71    194.89 o 
   0  -6  -6     3855.67     4219.47    175.16 o 
   0  -6  -6     3855.67     4153.40    170.53 o 
   0   6   7     3920.25     4239.63    175.16 o 
   0   6   7     3920.25     4175.93    173.98 o 
   0  -6  -7     3920.25     4087.53    186.38 o 
   0  -6  -7     3920.25     3914.96    188.53 o 
   0  -6  -7     3920.25     4517.85    184.87 o 
   0  -6  -7     3920.25     4335.35    180.45 o 
   0   6   8     1849.93     1852.11     95.29 o 
   0   6   8     1849.93     1812.55    100.36 o 
   0  -6  -8     1849.93     1660.35    116.85 o 
   0  -6  -8     1849.93     1729.01    104.88 o 
   0  -6  -8     1849.93     1954.62    112.75 o 
   0  -6  -8     1849.93     1882.94    105.85 o 
   0   6   9      754.33      734.40     55.94 o 
   0   6   9      754.33      821.28     62.63 o 
   0  -6  -9      754.33      702.17     55.08 o 
   0  -6  -9      754.33      625.85     56.70 o 
   0   6  10      451.79      465.88     48.94 o 
   0  -6 -10      451.79      446.05     48.94 o 
   0  -6 -10      451.79      333.94     39.13 o 
   0   6  11      549.95      625.31     59.93 o 
   0  -6 -11      549.95      601.70     60.80 o 
   0  -6 -11      549.95      509.43     50.02 o 
   0   6  12      826.33      865.91     83.86 o 
   0  -6 -12      826.33      801.01     70.39 o 
   0   7 -12      300.18      177.75     46.14 o 
   0   7 -12      300.18      471.60     64.68 o 
   0  -7  12      300.18      232.30     51.42 o 
   0   7 -11      315.08      259.89     50.02 o 
   0   7 -11      315.08      252.78     47.00 o 
   0  -7  11      315.08      334.48     54.54 o 
   0   7 -10      503.09      437.21     52.28 o 
   0   7 -10      503.09      501.24     51.31 o 
   0  -7  10      503.09      406.81     49.15 o 
   0  -7  10      503.09      470.41     47.54 o 
   0   7  -9      581.11      566.67     56.27 o 
   0   7  -9      581.11      694.73     59.29 o 
   0  -7   9      581.11      473.21     52.17 o 
   0  -7   9      581.11      491.32     48.29 o 
   0  -7   9      581.11      471.81     50.45 o 
   0   7  -8      149.44      178.61     31.37 o 
   0   7  -8      149.44      144.87     32.55 o 
   0   7  -8      149.44      309.04     41.50 o 
   0  -7   8      149.44       74.92     33.42 o 
   0  -7   8      149.44      111.03     32.12 o 
   0  -7   8      149.44      124.72     29.64 o 
   0   7  -7     1176.30     1075.46     74.27 o 
   0   7  -7     1176.30     1170.96     83.43 o 
   0   7  -7     1176.30     1649.13     92.38 o 
   0  -7   7     1176.30     1113.94     74.27 o 
   0  -7   7     1176.30      973.38     73.52 o 
   0  -7   7     1176.30     1195.43     67.91 o 
   0   7  -6      727.57      677.81     52.28 o 
   0   7  -6      727.57      702.60     61.23 o 
   0   7  -6      727.57      821.50     53.68 o 
   0  -7   6      727.57      610.33     57.89 o 
   0  -7   6      727.57      653.66     54.76 o 
   0  -7   6      727.57      794.44     57.24 o 
   0   7  -5     2094.21     2074.70    116.42 o 
   0   7  -5     2094.21     2203.19    136.36 o 
   0   7  -5     2094.21     2244.59     99.82 o 
   0  -7   5     2094.21     1991.92    126.12 o 
   0  -7   5     2094.21     1905.90    120.62 o 
   0  -7   5     2094.21     2261.83     90.76 o 
   0   7  -4     1570.21     1569.69     81.60 o 
   0   7  -4     1570.21     1522.80     89.25 o 
   0   7  -4     1570.21     1918.83     82.46 o 
   0  -7   4     1570.21     1437.97     85.80 o 
   0  -7   4     1570.21     1372.11     77.29 o 
   0  -7   4     1570.21     1721.46     88.28 o 
   0   7  -3      576.85      577.23     37.62 o 
   0   7  -3      576.85      586.94     39.67 o 
   0   7  -3      576.85      533.58     36.65 o 
   0  -7   3      576.85      486.26     42.36 o 
   0  -7   3      576.85      508.03     44.63 o 
   0  -7   3      576.85      614.96     41.28 o 
   0   7  -2      789.49      856.42     50.02 o 
   0   7  -2      789.49      924.55     61.98 o 
   0   7  -2      789.49      849.63     49.48 o 
   0  -7   2      789.49      820.31     61.98 o 
   0  -7   2      789.49      762.64     54.44 o 
   0  -7   2      789.49      920.13     50.88 o 
   0   7  -1      617.72      708.10     41.82 o 
   0   7  -1      617.72      734.18     52.93 o 
   0   7  -1      617.72      705.40     42.79 o 
   0   7  -1      617.72      682.12     39.13 o 
   0  -7   1      617.72      663.04     52.93 o 
   0  -7   1      617.72      593.51     46.35 o 
   0  -7   1      617.72      734.83     45.70 o 
   0   7   0     2884.89     3029.97    132.69 o 
   0   7   0     2884.89     3336.43    160.94 o 
   0   7   0     2884.89     2939.86    131.40 o 
   0   7   0     2884.89     2958.07    113.94 o 
   0  -7   0     2884.89     3104.46    168.27 o 
   0  -7   0     2884.89     2865.15    148.43 o 
   0  -7   0     2884.89     3040.75    125.47 o 
   0   7   1     4329.80     4875.94    184.97 o 
   0   7   1     4329.80     4882.40    213.32 o 
   0   7   1     4329.80     4641.81    165.89 o 
   0  -7  -1     4329.80     4588.88    233.80 o 
   0  -7  -1     4329.80     4531.54    214.72 o 
   0  -7  -1     4329.80     4855.02    187.99 o 
   0   7   2     4201.61     4348.72    167.73 o 
   0   7   2     4201.61     4384.61    202.33 o 
   0  -7  -2     4201.61     4042.58    220.01 o 
   0  -7  -2     4201.61     4029.00    172.36 o 
   0  -7  -2     4201.61     4367.80    169.13 o 
   0   7   3     1991.71     2170.96     91.84 o 
   0   7   3     1991.71     2162.34    102.08 o 
   0  -7  -3     1991.71     1877.66    108.55 o 
   0  -7  -3     1991.71     2060.48    100.25 o 
   0  -7  -3     1991.71     2130.11    100.03 o 
   0  -7  -3     1991.71     2057.89     99.82 o 
   0   7   4     1831.88     1989.12     90.12 o 
   0   7   4     1831.88     2092.06    101.00 o 
   0  -7  -4     1831.88     1840.36    114.80 o 
   0  -7  -4     1831.88     1754.66    103.91 o 
   0  -7  -4     1831.88     1931.99     95.29 o 
   0  -7  -4     1831.88     1864.40     92.81 o 
   0   7   5     1544.46     1614.32     79.77 o 
   0   7   5     1544.46     1727.18     83.32 o 
   0  -7  -5     1544.46     1515.26     93.24 o 
   0  -7  -5     1544.46     1505.45     89.79 o 
   0  -7  -5     1544.46     1595.35     85.37 o 
   0  -7  -5     1544.46     1643.64     79.98 o 
   0   7   6     2907.37     3201.69    148.97 o 
   0   7   6     2907.37     3276.71    144.34 o 
   0  -7  -6     2907.37     2936.51    160.29 o 
   0  -7  -6     2907.37     2999.25    163.31 o 
   0  -7  -6     2907.37     3294.50    156.73 o 
   0  -7  -6     2907.37     3182.82    140.24 o 
   0   7   7     2713.89     2862.46    118.25 o 
   0   7   7     2713.89     2742.92    137.22 o 
   0  -7  -7     2713.89     2587.26    155.55 o 
   0  -7  -7     2713.89     2636.42    124.29 o 
   0  -7  -7     2713.89     2925.52    143.69 o 
   0  -7  -7     2713.89     2800.48    128.27 o 
   0   7   8     1410.06     1613.99     84.94 o 
   0   7   8     1410.06     1435.38     89.90 o 
   0  -7  -8     1410.06     1399.48     73.84 o 
   0  -7  -8     1410.06     1365.10     90.98 o 
   0  -7  -8     1410.06     1452.63     91.73 o 
   0   7   9     1206.04     1192.63     73.95 o 
   0  -7  -9     1206.04     1184.98     76.43 o 
   0  -7  -9     1206.04     1035.47     80.95 o 
   0  -7  -9     1206.04     1018.11     78.90 o 
   0   7  10      582.89      588.77     59.93 o 
   0  -7 -10      582.89      527.97     61.55 o 
   0  -7 -10      582.89      437.75     54.76 o 
   0   7  11     1045.64      931.34     85.80 o 
   0  -7 -11     1045.64      931.44     90.65 o 
   0  -7 -11     1045.64      925.41     68.66 o 
   0   8 -12      334.11      231.00     50.99 o 
   0   8 -12      334.11      451.01     71.57 o 
   0  -8  12      334.11      267.00     50.99 o 
   0   8 -11      506.37      412.31     57.13 o 
   0   8 -11      506.37      579.82     66.62 o 
   0  -8  11      506.37      461.90     56.38 o 
   0   8 -10      973.42      941.58     81.28 o 
   0   8 -10      973.42      979.95     76.43 o 
   0  -8  10      973.42      843.27     74.38 o 
   0   8  -9     1217.86     1071.79     94.32 o 
   0   8  -9     1217.86     1248.36     88.18 o 
   0  -8   9     1217.86      958.61     77.07 o 
   0   8  -8      641.79      607.74     57.45 o 
   0   8  -8      641.79      844.13     65.54 o 
   0  -8   8      641.79      395.28     50.88 o 
   0  -8   8      641.79      556.65     50.34 o 
   0  -8   8      641.79      597.28     57.45 o 
   0   8  -7      586.56      564.62     50.34 o 
   0   8  -7      586.56      452.19     51.74 o 
   0   8  -7      586.56      830.12     63.49 o 
   0  -8   7      586.56      423.52     50.02 o 
   0  -8   7      586.56      490.78     46.24 o 
   0  -8   7      586.56      610.11     47.64 o 
   0   8  -6      205.12      186.38     28.89 o 
   0   8  -6      205.12      194.24     30.83 o 
   0   8  -6      205.12      217.42     41.82 o 
   0  -8   6      205.12      183.36     35.79 o 
   0  -8   6      205.12      185.51     35.46 o 
   0  -8   6      205.12      196.29     36.43 o 
   0   8  -5     1191.43     1230.68     81.28 o 
   0   8  -5     1191.43     1160.18     77.93 o 
   0   8  -5     1191.43     1241.24     74.92 o 
   0  -8   5     1191.43      987.50     73.73 o 
   0  -8   5     1191.43     1130.11     76.32 o 
   0  -8   5     1191.43     1257.09     73.73 o 
   0   8  -4     1582.36     1480.87     88.71 o 
   0   8  -4     1582.36     1617.44    104.99 o 
   0   8  -4     1582.36     1792.61     83.00 o 
   0  -8   4     1582.36     1430.64     97.23 o 
   0  -8   4     1582.36     1462.98    100.68 o 
   0  -8   4     1582.36     1685.78     87.42 o 
   0   8  -3      852.61      936.73     67.69 o 
   0   8  -3      852.61      899.43     69.10 o 
   0   8  -3      852.61      958.18     53.14 o 
   0  -8   3      852.61      790.88     68.23 o 
   0  -8   3      852.61      867.20     65.97 o 
   0  -8   3      852.61      906.65     56.92 o 
   0   8  -2      391.69      432.58     36.22 o 
   0   8  -2      391.69      407.78     39.99 o 
   0   8  -2      391.69      400.99     37.19 o 
   0   8  -2      391.69      377.60     29.54 o 
   0  -8   2      391.69      403.36     42.69 o 
   0  -8   2      391.69      353.13     32.66 o 
   0  -8   2      391.69      432.04     38.59 o 
   0   8  -1      216.83      249.11     28.67 o 
   0   8  -1      216.83      264.74     27.92 o 
   0   8  -1      216.83      179.37     29.54 o 
   0   8  -1      216.83      239.52     20.16 o 
   0  -8   1      216.83      226.04     29.75 o 
   0  -8   1      216.83      226.69     34.06 o 
   0  -8   1      216.83      197.48     28.35 o 
   0   8   0     1422.41     1521.83     78.90 o 
   0   8   0     1422.41     1539.08     97.34 o 
   0   8   0     1422.41     1471.71     67.69 o 
   0   8   0     1422.41     1542.10     63.17 o 
   0  -8   0     1422.41     1311.63     91.84 o 
   0  -8   0     1422.41     1319.61     81.60 o 
   0  -8   0     1422.41     1479.68     76.96 o 
   0   8   1     1926.46     2098.85    105.85 o 
   0   8   1     1926.46     2099.07    110.70 o 
   0   8   1     1926.46     2022.21     76.75 o 
   0  -8  -1     1926.46     1818.16    107.90 o 
   0  -8  -1     1926.46     1899.86    107.69 o 
   0  -8  -1     1926.46     2008.95    100.25 o 
   0   8   2     1156.63     1205.56     73.08 o 
   0   8   2     1156.63     1299.34     85.05 o 
   0  -8  -2     1156.63     1044.84     82.35 o 
   0  -8  -2     1156.63     1184.44     81.38 o 
   0  -8  -2     1156.63     1220.87     69.63 o 
   0   8   3      657.79      695.70     49.15 o 
   0   8   3      657.79      729.55     55.51 o 
   0  -8  -3      657.79      633.93     55.51 o 
   0  -8  -3      657.79      631.99     50.12 o 
   0  -8  -3      657.79      976.93     62.52 o 
   0  -8  -3      657.79      658.30     47.64 o 
   0   8   4     1044.22     1122.56     71.36 o 
   0   8   4     1044.22     1153.50     67.69 o 
   0  -8  -4     1044.22      970.25     71.36 o 
   0  -8  -4     1044.22     1001.51     74.05 o 
   0  -8  -4     1044.22     1124.93     72.01 o 
   0  -8  -4     1044.22     1079.66     60.80 o 
   0   8   5     1059.36     1138.41     74.92 o 
   0   8   5     1059.36     1196.83     73.08 o 
   0  -8  -5     1059.36     1092.60     73.95 o 
   0  -8  -5     1059.36      952.79     75.78 o 
   0  -8  -5     1059.36     1052.82     71.25 o 
   0  -8  -5     1059.36     1152.42     64.25 o 
   0   8   6     1318.36     1375.99     73.84 o 
   0   8   6     1318.36     1489.71     90.33 o 
   0  -8  -6     1318.36     1339.77     88.61 o 
   0  -8  -6     1318.36     1308.29     79.98 o 
   0  -8  -6     1318.36     1424.17     89.68 o 
   0  -8  -6     1318.36     1329.10     76.32 o 
   0   8   7      878.43      870.11     64.78 o 
   0   8   7      878.43      907.41     69.85 o 
   0  -8  -7      878.43      831.30     68.23 o 
   0  -8  -7      878.43      839.71     62.74 o 
   0  -8  -7      878.43      990.19     60.80 o 
   0   8   8      823.58      852.43     67.69 o 
   0  -8  -8      823.58      816.97     72.01 o 
   0  -8  -8      823.58      658.51     66.40 o 
   0  -8  -8      823.58      876.47     58.42 o 
   0   8   9      846.35      861.27     63.81 o 
   0  -8  -9      846.35      793.36     68.77 o 
   0  -8  -9      846.35      687.08     65.22 o 
   0  -8  -9      846.35      711.98     61.01 o 
   0   8  10      404.68      395.71     52.71 o 
   0  -8 -10      404.68      514.07     61.66 o 
   0   8  11      676.72      636.20     68.13 o 
   0  -8 -11      676.72      568.07     65.75 o 
   0   9 -11     1000.27      904.28     86.77 o 
   0   9 -11     1000.27     1202.55     96.58 o 
   0  -9  11     1000.27      776.76     84.51 o 
   0   9 -10     1515.05     1368.44    118.14 o 
   0   9 -10     1515.05     1609.68    114.58 o 
   0  -9  10     1515.05     1143.69    104.34 o 
   0   9  -9     1503.45     1375.45    110.70 o 
   0   9  -9     1503.45     1679.86    109.84 o 
   0  -9   9     1503.45     1160.29     87.31 o 
   0   9  -8     1025.05      934.89     75.99 o 
   0   9  -8     1025.05     1077.18     81.60 o 
   0  -9   8     1025.05      867.52     64.89 o 
   0   9  -7      487.00      477.74     53.03 o 
   0   9  -7      487.00      574.00     52.50 o 
   0  -9   7      487.00      396.46     45.06 o 
   0  -9   7      487.00      451.22     48.08 o 
   0   9  -6     1335.15     1235.53     94.75 o 
   0   9  -6     1335.15     1393.45     95.07 o 
   0   9  -6     1335.15     1339.87     79.44 o 
   0  -9   6     1335.15     1101.76     76.86 o 
   0  -9   6     1335.15     1114.59     84.19 o 
   0  -9   6     1335.15     1379.65     93.24 o 
   0   9  -5     1864.86     1867.09    121.27 o 
   0   9  -5     1864.86     1828.61    125.04 o 
   0   9  -5     1864.86     2047.86     97.55 o 
   0  -9   5     1864.86     1723.62    101.54 o 
   0  -9   5     1864.86     1654.42    113.83 o 
   0  -9   5     1864.86     2092.06    114.26 o 
   0   9  -4     1728.82     1718.77    119.00 o 
   0   9  -4     1728.82     1810.50    121.81 o 
   0   9  -4     1728.82     1874.32     98.20 o 
   0  -9   4     1728.82     1456.08     88.61 o 
   0  -9   4     1728.82     1520.32    103.81 o 
   0  -9   4     1728.82     1874.21    100.03 o 
   0   9  -3     1170.11     1212.68     90.01 o 
   0   9  -3     1170.11     1175.71     99.39 o 
   0   9  -3     1170.11     1650.43     87.42 o 
   0  -9   3     1170.11     1011.43     83.00 o 
   0  -9   3     1170.11     1087.53     90.01 o 
   0  -9   3     1170.11     1667.89     84.08 o 
   0   9  -2      570.00      637.92     51.31 o 
   0   9  -2      570.00      450.25     47.32 o 
   0   9  -2      570.00      527.97     46.67 o 
   0   9  -2      570.00      592.43     38.37 o 
   0  -9   2      570.00      468.69     47.32 o 
   0  -9   2      570.00      436.03     49.59 o 
   0  -9   2      570.00      615.61     46.46 o 
   0   9  -1      662.70      692.57     51.09 o 
   0   9  -1      662.70      628.98     54.00 o 
   0   9  -1      662.70      573.14     45.70 o 
   0   9  -1      662.70      674.25     38.16 o 
   0  -9   1      662.70      564.30     52.28 o 
   0  -9   1      662.70      533.15     46.67 o 
   0  -9   1      662.70      575.94     50.88 o 
   0   9   0      724.48      835.19     61.33 o 
   0   9   0      724.48      849.20     68.77 o 
   0   9   0      724.48      891.67     42.90 o 
   0  -9   0      724.48      668.00     57.99 o 
   0  -9   0      724.48      736.45     61.33 o 
   0  -9   0      724.48      696.99     57.13 o 
   0   9   1     1304.78     1298.48     77.83 o 
   0   9   1     1304.78     1361.11     92.38 o 
   0   9   1     1304.78     1324.68     59.18 o 
   0  -9  -1     1304.78     1161.05     86.99 o 
   0  -9  -1     1304.78     1196.51     79.55 o 
   0  -9  -1     1304.78     1273.26     75.89 o 
   0   9   2     2340.85     2549.32    138.73 o 
   0   9   2     2340.85     2535.95    144.34 o 
   0  -9  -2     2340.85     2249.22    137.11 o 
   0  -9  -2     2340.85     2336.21    133.34 o 
   0  -9  -2     2340.85     2766.52    142.18 o 
   0   9   3     1752.84     1741.95     89.15 o 
   0   9   3     1752.84     1772.34    106.18 o 
   0  -9  -3     1752.84     1565.38     99.92 o 
   0  -9  -3     1752.84     1641.16    100.79 o 
   0  -9  -3     1752.84     1675.76     91.30 o 
   0   9   4      195.63      221.30     30.94 o 
   0   9   4      195.63      228.31     35.36 o 
   0  -9  -4      195.63      227.44     44.20 o 
   0  -9  -4      195.63      198.23     37.19 o 
   0  -9  -4      195.63      408.65     50.23 o 
   0  -9  -4      195.63      203.73     27.06 o 
   0   9   5       33.51       88.39     27.16 o 
   0   9   5       33.51       48.08     31.48 o 
   0  -9  -5       33.51       39.34     34.93 o 
   0  -9  -5       33.51        5.28     29.75 o 
   0  -9  -5       33.51       58.42     32.55 o 
   0  -9  -5       33.51       54.65     23.39 o 
   0   9   6      142.63      203.62     36.22 o 
   0  -9  -6      142.63      159.64     37.94 o 
   0  -9  -6      142.63      131.62     36.00 o 
   0  -9  -6      142.63      180.12     29.32 o 
   0   9   7     1042.42     1122.46     79.77 o 
   0  -9  -7     1042.42      985.02     80.63 o 
   0  -9  -7     1042.42      868.28     77.50 o 
   0  -9  -7     1042.42     1024.90     66.62 o 
   0   9   8     1274.32     1199.96     90.76 o 
   0  -9  -8     1274.32     1177.43     89.90 o 
   0  -9  -8     1274.32     1166.97     84.51 o 
   0  -9  -8     1274.32     1050.23     74.27 o 
   0   9   9      331.21      398.19     52.17 o 
   0  -9  -9      331.21      330.39     54.65 o 
   0   9  10      156.03      158.03     47.86 o 
   0  -9 -10      156.03      137.33     51.85 o 
   0  10 -10     1400.03     1296.00    113.83 o 
   0  10 -10     1400.03     1415.22    113.40 o 
   0 -10  10     1400.03      966.69     93.35 o 
   0  10  -9     1670.16     1526.47    134.96 o 
   0  10  -9     1670.16     1865.15    125.26 o 
   0 -10   9     1670.16     1186.48    103.27 o 
   0  10  -8     1242.84     1120.62     88.50 o 
   0  10  -8     1242.84     1251.59     88.82 o 
   0 -10   8     1242.84      965.62     78.26 o 
   0  10  -7      471.15      440.66     53.25 o 
   0  10  -7      471.15      479.57     55.08 o 
   0 -10   7      471.15      381.81     50.12 o 
   0  10  -6     1078.78     1090.87     87.31 o 
   0  10  -6     1078.78     1196.51     76.96 o 
   0 -10   6     1078.78      821.71     65.43 o 
   0  10  -5     1378.24     1431.07    109.95 o 
   0  10  -5     1378.24     1688.05     92.92 o 
   0 -10   5     1378.24     1132.70     74.59 o 
   0 -10   5     1378.24     1156.19     78.80 o 
   0  10  -4     2858.55     2822.90    179.05 o 
   0  10  -4     2858.55     2829.37    174.09 o 
   0  10  -4     2858.55     3019.95    145.09 o 
   0 -10   4     2858.55     2353.57    129.46 o 
   0 -10   4     2858.55     2612.92    152.42 o 
   0 -10   4     2858.55     3126.88    164.39 o 
   0  10  -3     2998.98     3012.72    188.42 o 
   0  10  -3     2998.98     2704.33    184.87 o 
   0  10  -3     2998.98     3198.67    151.02 o 
   0  10  -3     2998.98     3100.90    149.51 o 
   0 -10   3     2998.98     2279.40    148.22 o 
   0 -10   3     2998.98     2442.39    154.58 o 
   0 -10   3     2998.98     3309.26    162.44 o 
   0  10  -2     1397.72     1437.64    106.07 o 
   0  10  -2     1397.72     1411.23    102.51 o 
   0  10  -2     1397.72     1744.10     95.72 o 
   0  10  -2     1397.72     1343.86     80.63 o 
   0 -10   2     1397.72     1242.32     86.13 o 
   0 -10   2     1397.72     1190.26     91.52 o 
   0 -10   2     1397.72     1717.58     94.00 o 
   0  10  -1     1112.22     1148.43     81.28 o 
   0  10  -1     1112.22     1121.70     89.58 o 
   0  10  -1     1112.22     1209.66     70.17 o 
   0  10  -1     1112.22     1127.41     59.29 o 
   0 -10   1     1112.22      986.96     79.12 o 
   0 -10   1     1112.22      933.92     73.52 o 
   0 -10   1     1112.22     1394.42     85.59 o 
   0  10   0     1142.05     1140.56     82.79 o 
   0  10   0     1142.05     1145.42     90.12 o 
   0  10   0     1142.05     1256.01     58.42 o 
   0 -10   0     1142.05      865.37     74.38 o 
   0 -10   0     1142.05      998.60     72.33 o 
   0 -10   0     1142.05     1343.22     84.29 o 
   0  10   1     2229.76     2316.05    146.17 o 
   0  10   1     2229.76     2216.67    137.76 o 
   0  10   1     2229.76     2428.05    101.33 o 
   0 -10  -1     2229.76     1915.60    121.05 o 
   0 -10  -1     2229.76     2231.11    140.02 o 
   0 -10  -1     2229.76     2422.45    128.38 o 
   0  10   2     2160.64     2318.53    123.42 o 
   0  10   2     2160.64     2148.22    138.51 o 
   0 -10  -2     2160.64     1707.99    121.91 o 
   0 -10  -2     2160.64     2195.00    118.14 o 
   0 -10  -2     2160.64     1997.85    121.81 o 
   0  10   3      954.90     1034.28     76.75 o 
   0  10   3      954.90      954.84     74.16 o 
   0 -10  -3      954.90      811.79     70.71 o 
   0 -10  -3      954.90      882.51     73.30 o 
   0 -10  -3      954.90      968.42     77.83 o 
   0  10   4      393.45      400.02     45.92 o 
   0 -10  -4      393.45      365.31     44.20 o 
   0 -10  -4      393.45      298.37     43.44 o 
   0  10   5      685.53      649.35     56.59 o 
   0 -10  -5      685.53      646.76     57.35 o 
   0 -10  -5      685.53      542.96     60.90 o 
   0 -10  -5      685.53      603.54     45.81 o 
   0  10   6      604.49      585.64     54.11 o 
   0 -10  -6      604.49      505.44     64.25 o 
   0 -10  -6      604.49      671.34     68.56 o 
   0 -10  -6      604.49      618.20     51.96 o 
   0  10   7      574.03      579.71     59.93 o 
   0 -10  -7      574.03      571.41     66.51 o 
   0 -10  -7      574.03      379.22     62.09 o 
   0  10   8      363.67      366.71     54.76 o 
   0 -10  -8      363.67      415.01     61.23 o 
   0  10   9      249.47      402.07     63.27 o 
   0 -10  -9      249.47      345.16     64.89 o 
   0  11  -9      656.15      496.39     67.05 o 
   0  11  -9      656.15      682.66     76.75 o 
   0 -11   9      656.15      534.44     65.43 o 
   0  11  -8      486.01      443.14     59.50 o 
   0  11  -8      486.01      457.37     68.02 o 
   0 -11   8      486.01      399.81     57.99 o 
   0  11  -7      422.51      353.24     55.73 o 
   0  11  -7      422.51      393.77     53.90 o 
   0 -11   7      422.51      333.62     51.85 o 
   0  11  -6      809.31      682.98     78.15 o 
   0  11  -6      809.31     1074.81     78.80 o 
   0 -11   6      809.31      712.41     68.56 o 
   0  11  -5     1248.78     1091.63     93.03 o 
   0  11  -5     1248.78     1272.07     87.31 o 
   0 -11   5     1248.78      891.88     75.99 o 
   0  11  -4     2082.65     2026.52    148.43 o 
   0  11  -4     2082.65     2196.40    124.83 o 
   0  11  -4     2082.65     2096.16    119.65 o 
   0 -11   4     2082.65     1749.38    116.42 o 
   0  11  -3     1743.08     1677.92    119.54 o 
   0  11  -3     1743.08     1986.21    111.89 o 
   0  11  -3     1743.08     1728.69     97.01 o 
   0 -11   3     1743.08     1400.56     97.98 o 
   0  11  -2     1280.25     1327.16     99.92 o 
   0  11  -2     1280.25     1358.95     83.65 o 
   0  11  -2     1280.25     1278.11     72.22 o 
   0 -11   2     1280.25      978.12     82.03 o 
   0 -11   2     1280.25     1129.14     80.63 o 
   0  11  -1     1230.27     1219.68    103.37 o 
   0  11  -1     1230.27     1205.13     63.92 o 
   0 -11   1     1230.27     1025.55     78.37 o 
   0 -11   1     1230.27     1133.23     88.93 o 
   0  11   0     1558.64     1547.59    104.02 o 
   0  11   0     1558.64     1509.76     72.76 o 
   0 -11   0     1558.64     1074.27     89.04 o 
   0 -11   0     1558.64     1337.07     90.33 o 
   0 -11   0     1558.64     1453.27    105.42 o 
   0  11   1     2764.43     2913.12    187.24 o 
   0 -11  -1     2764.43     2504.80    149.62 o 
   0 -11  -1     2764.43     2750.89    171.72 o 
   0  11   2     2574.90     2439.80    160.61 o 
   0 -11  -2     2574.90     2020.05    128.17 o 
   0 -11  -2     2574.90     2236.61    144.87 o 
   0  11   3     1652.92     1833.79    119.22 o 
   0 -11  -3     1652.92     1546.95    101.33 o 
   0 -11  -3     1652.92     1556.43    109.30 o 
   0  11   4      638.46      528.30     59.18 o 
   0 -11  -4      638.46      550.29     61.66 o 
   0 -11  -4      638.46      572.71     63.49 o 
   0  11   5      358.48      399.16     50.23 o 
   0 -11  -5      358.48      355.61     56.05 o 
   0  11   6      583.75      527.00     64.46 o 
   0 -11  -6      583.75      463.40     64.46 o 
   0  11   7     1266.78     1210.52    101.65 o 
   0 -11  -7     1266.78     1162.55     91.95 o 
   0  12  -8      220.99      284.25     53.36 o 
   0  12  -8      220.99       90.01     56.38 o 
   0 -12   8      220.99      218.71     54.87 o 
   0  12  -7      165.55      197.15     48.72 o 
   0  12  -7      165.55       50.12     45.81 o 
   0 -12   7      165.55      117.50     47.97 o 
   0  12  -6      141.59      102.73     45.49 o 
   0  12  -6      141.59      157.38     43.66 o 
   0 -12   6      141.59      165.46     50.23 o 
   0  12  -5      563.43      493.59     55.62 o 
   0  12  -5      563.43      584.78     60.15 o 
   0  12  -5      563.43      490.25     44.73 o 
   0 -12   5      563.43      409.40     57.99 o 
   0  12  -4     1166.12     1106.82    107.04 o 
   0  12  -4     1166.12     1248.47     94.10 o 
   0  12  -4     1166.12     1113.62     76.86 o 
   0 -12   4     1166.12      946.64     87.74 o 
   0  12  -3     1123.93     1125.04     92.81 o 
   0  12  -3     1123.93     1377.82     90.87 o 
   0  12  -3     1123.93     1076.32     66.72 o 
   0 -12   3     1123.93     1029.86     80.63 o 
   0  12  -2      845.87      791.53     78.90 o 
   0  12  -2      845.87      906.54     52.60 o 
   0 -12   2      845.87      609.90     69.85 o 
   0  12  -1      469.55      419.86     54.65 o 
   0  12  -1      469.55      495.10     34.60 o 
   0 -12   1      469.55      361.11     52.17 o 
   0  12   0      799.75      720.71     68.23 o 
   0  12   0      799.75      709.93     46.89 o 
   0 -12   0      799.75      565.92     54.11 o 
   0  12   1     1456.52     1599.55    106.72 o 
   0 -12  -1     1456.52     1103.38     84.19 o 
   0  12   2     1398.38     1420.61    107.47 o 
   0 -12  -2     1398.38     1178.18     89.15 o 
   0  12   3     1273.99     1358.52    101.22 o 
   0 -12  -3     1273.99     1137.76     97.88 o 
   0  12   4      807.16      869.36     81.60 o 
   0 -12  -4      807.16      693.87     76.64 o 
   0  12   5      627.81      567.96     71.79 o 
   0 -12  -5      627.81      423.52     65.32 o 
   0  12   6      873.80      834.21     80.63 o 
   0 -12  -6      873.80      610.97     76.53 o 
   0  13  -5      258.94      318.21     52.28 o 
   0  13  -5      258.94      247.93     52.71 o 
   0 -13   5      258.94      219.14     55.41 o 
   0  13  -4      425.29      364.45     59.93 o 
   0  13  -4      425.29      413.50     58.86 o 
   0 -13   4      425.29      293.41     56.81 o 
   0  13  -3      503.22      497.14     67.69 o 
   0 -13   3      503.22      382.45     62.09 o 
   0  13  -2      435.17      405.63     61.87 o 
   0 -13   2      435.17      282.74     54.65 o 
   0  13  -1      316.31      306.35     56.59 o 
   0 -13   1      316.31      236.07     51.74 o 
   0  13   0      375.85      322.20     49.48 o 
   0 -13   0      375.85      274.33     57.67 o 
   0  13   1      306.88      259.24     45.49 o 
   0 -13  -1      306.88      186.91     43.12 o 
   0  13   2      431.32      342.35     55.19 o 
   0 -13  -2      431.32      327.80     55.94 o 
   0  13   3      588.67      417.70     63.81 o 
   0 -13  -3      588.67      412.85     64.68 o 
   0  13   4      493.23      463.73     65.00 o 
   0 -13  -4      493.23      372.21     66.62 o 
  -1  14   0      330.68      438.94     62.95 o 
  -1  14  -1      206.90      230.14     54.00 o 
   1 -13  -4       85.76       12.94     49.48 o 
  -1  13   4       85.76       83.54     44.63 o 
   1 -13  -3      228.34      213.86     50.66 o 
  -1  13   3      228.34      244.04     48.18 o 
   1 -13  -2      726.92      678.88     70.39 o 
  -1  13   2      726.92      746.90     73.73 o 
   1 -13  -1      474.62      426.11     62.30 o 
  -1  13   1      474.62      500.70     58.96 o 
   1 -13   0      225.43      192.20     52.28 o 
  -1  13   0      225.43      249.33     50.66 o 
   1 -13   1      106.74      147.25     53.68 o 
  -1  13  -1      106.74      119.65     43.12 o 
   1 -13   2      101.00      147.89     50.12 o 
  -1  13  -2      101.00       60.58     42.04 o 
  -1  13  -3      321.24      292.34     52.82 o 
   1 -13   4      442.28      307.43     56.27 o 
  -1  13  -4      442.28      442.92     60.26 o 
   1 -13   5      472.37      363.37     64.25 o 
  -1  13  -5      472.37      460.49     67.37 o 
   1 -12  -6      547.80      496.93     62.84 o 
  -1  12   6      547.80      637.38     68.56 o 
   1 -12  -5      340.40      301.39     57.02 o 
  -1  12   5      340.40      407.03     59.50 o 
   1 -12  -4      295.75      271.64     55.84 o 
  -1  12   4      295.75      334.91     48.29 o 
   1 -12  -3      452.92      463.51     46.14 o 
  -1  12   3      452.92      453.49     49.48 o 
   1 -12  -2     1042.22      965.94     73.08 o 
  -1  12   2     1042.22     1085.37     80.74 o 
   1 -12  -1      844.96      733.86     66.40 o 
   1 -12   0      705.98      652.69     65.32 o 
  -1  12   0      705.98      762.53     69.53 o 
   1 -12   1      230.94      304.09     50.77 o 
  -1  12  -1      230.94      253.21     47.43 o 
   1 -12   2      117.29      163.52     42.15 o 
  -1  12  -2      117.29       88.39     38.05 o 
   1 -12   3      263.65      193.81     48.29 o 
  -1  12  -3      263.65      346.66     49.05 o 
  -1  12  -3      263.65      291.15     22.10 o 
   1 -12   4      369.28      326.51     50.12 o 
  -1  12  -4      369.28      398.41     46.89 o 
   1 -12   5      482.53      518.49     67.05 o 
  -1  12  -5      482.53      441.95     58.21 o 
  -1  12  -5      482.53      543.06     61.44 o 
   1 -12   6      165.57       97.55     51.09 o 
  -1  12  -6      165.57      160.50     46.46 o 
  -1  12  -6      165.57      194.46     48.83 o 
   1 -12   7       64.52       88.39     48.08 o 
  -1  12  -7       64.52      115.55     47.32 o 
  -1  12  -7       64.52      125.58     52.82 o 
   1 -11  -8      584.51      509.65     66.40 o 
  -1  11   8      584.51      573.68     64.78 o 
  -1  11   7     1069.64     1210.74     95.61 o 
   1 -11  -6     1264.44     1011.32     81.17 o 
  -1  11   6     1264.44     1251.38    100.36 o 
   1 -11  -5      876.84      745.93     70.28 o 
  -1  11   5      876.84      883.05     73.62 o 
   1 -11  -4      958.03      943.41     82.89 o 
  -1  11   4      958.03      978.44     82.89 o 
   1 -11  -3     1415.19     1266.36     98.85 o 
  -1  11   3     1415.19     1335.99    102.30 o 
  -1  11   3     1415.19     1293.31     97.77 o 
   1 -11  -2     1623.92     1547.92    101.65 o 
  -1  11   2     1623.92     1718.55    118.03 o 
  -1  11   2     1623.92     1583.38    115.12 o 
   1 -11  -1     1522.00     1424.17     95.61 o 
  -1  11   1     1522.00     1564.52    100.79 o 
  -1  11   1     1522.00     1463.84    109.95 o 
   1 -11   0     1189.28     1164.28     94.32 o 
  -1  11   0     1189.28     1231.11    100.36 o 
  -1  11   0     1189.28     1252.89     95.07 o 
   1 -11   1      675.29      548.99     54.44 o 
  -1  11  -1      675.29      663.90     63.81 o 
  -1  11  -1      675.29      638.25     64.89 o 
   1 -11   2      717.22      552.87     60.69 o 
  -1  11  -2      717.22      691.93     66.62 o 
  -1  11  -2      717.22      772.02     65.97 o 
  -1  11  -2      717.22      708.96     34.28 o 
   1 -11   3      730.49      603.97     59.18 o 
  -1  11  -3      730.49      653.98     64.14 o 
  -1  11  -3      730.49      749.81     40.96 o 
   1 -11   4      833.34      733.43     58.42 o 
  -1  11  -4      833.34      869.89     70.71 o 
  -1  11  -4      833.34      983.29     71.47 o 
   1 -11   5      745.42      689.99     69.74 o 
  -1  11  -5      745.42      674.57     72.98 o 
  -1  11  -5      745.42      884.34     69.31 o 
   1 -11   6      303.83      274.87     50.34 o 
  -1  11  -6      303.83      295.68     46.35 o 
  -1  11  -6      303.83      384.82     47.43 o 
   1 -11   7      267.73      213.32     48.83 o 
  -1  11  -7      267.73      218.07     47.97 o 
  -1  11  -7      267.73      300.96     51.53 o 
   1 -11   8      287.53      274.44     49.59 o 
  -1  11  -8      287.53      234.13     51.20 o 
  -1  11  -8      287.53      459.85     57.99 o 
   1 -11   9      301.34      286.95     57.24 o 
  -1  11  -9      301.34      383.10     57.99 o 
  -1  11  -9      301.34      310.34     60.90 o 
   1 -10  -9      471.92      377.49     65.75 o 
  -1  10   9      471.92      423.84     63.27 o 
   1 -10  -8      720.56      697.10     72.87 o 
  -1  10   8      720.56      790.67     77.83 o 
   1 -10  -7      801.71      725.56     64.03 o 
  -1  10   7      801.71      884.02     68.23 o 
   1 -10  -6     1063.70      979.95     74.49 o 
   1 -10  -6     1063.70      960.23     80.52 o 
   1 -10  -6     1063.70     1009.49     64.89 o 
  -1  10   6     1063.70      932.74     74.49 o 
   1 -10  -5     1046.99      938.67     71.90 o 
   1 -10  -5     1046.99      949.45     74.05 o 
   1 -10  -5     1046.99      944.16     57.99 o 
  -1  10   5     1046.99     1191.01     79.77 o 
  -1  10   5     1046.99     1112.32     83.97 o 
   1 -10  -4     1057.02      974.89     70.93 o 
   1 -10  -4     1057.02     1197.16     78.58 o 
  -1  10   4     1057.02     1079.12     68.23 o 
  -1  10   4     1057.02     1020.91     77.83 o 
   1 -10  -3     1094.66      897.38     75.67 o 
   1 -10  -3     1094.66     1034.50     66.08 o 
   1 -10  -3     1094.66      955.91     74.38 o 
  -1  10   3     1094.66     1268.62     74.81 o 
  -1  10   3     1094.66     1133.34     88.82 o 
   1 -10  -2     1530.35     1415.87    102.08 o 
   1 -10  -2     1530.35     1404.66     97.98 o 
   1 -10  -2     1530.35     1729.12    102.08 o 
  -1  10   2     1530.35     1705.51    105.85 o 
  -1  10   2     1530.35     1671.45    115.12 o 
   1 -10  -1     3394.19     3144.45    175.92 o 
   1 -10  -1     3394.19     3315.62    164.71 o 
   1 -10  -1     3394.19     3400.78    158.89 o 
  -1  10   1     3394.19     3529.81    178.83 o 
  -1  10   1     3394.19     3932.53    208.15 o 
   1 -10   0     2753.80     2426.33    138.62 o 
   1 -10   0     2753.80     2492.40    140.13 o 
   1 -10   0     2753.80     2684.28    148.11 o 
  -1  10   0     2753.80     2765.77    160.29 o 
  -1  10   0     2753.80     3003.35    168.05 o 
   1 -10   1     1359.65     1327.69     76.53 o 
   1 -10   1     1359.65     1235.21     90.33 o 
   1 -10   1     1359.65     1242.54     87.10 o 
  -1  10  -1     1359.65     1420.18    102.40 o 
  -1  10  -1     1359.65     1532.18     97.12 o 
  -1  10  -1     1359.65     1439.58     54.44 o 
   1 -10   2      757.54      652.04     58.64 o 
   1 -10   2      757.54      744.85     64.35 o 
   1 -10   2      757.54      993.53     70.50 o 
  -1  10  -2      757.54      802.42     66.08 o 
  -1  10  -2      757.54      829.80     68.02 o 
  -1  10  -2      757.54      852.22     39.13 o 
   1 -10   3      821.73      700.23     61.33 o 
   1 -10   3      821.73      762.96     61.77 o 
   1 -10   3      821.73      986.74     72.33 o 
  -1  10  -3      821.73      825.70     66.94 o 
  -1  10  -3      821.73      827.10     72.22 o 
  -1  10  -3      821.73      878.30     60.47 o 
   1 -10   4     1893.38     1687.40    112.64 o 
   1 -10   4     1893.38     1688.48     97.66 o 
   1 -10   4     1893.38     2159.97    118.90 o 
  -1  10  -4     1893.38     1960.77    118.57 o 
  -1  10  -4     1893.38     1967.45    125.90 o 
  -1  10  -4     1893.38     2044.41    115.02 o 
   1 -10   5     2018.23     1869.79    117.60 o 
   1 -10   5     2018.23     2145.31    125.36 o 
  -1  10  -5     2018.23     2120.41    133.99 o 
  -1  10  -5     2018.23     1989.76    129.89 o 
  -1  10  -5     2018.23     2142.94    119.97 o 
   1 -10   6     1384.45     1213.76     93.89 o 
  -1  10  -6     1384.45     1408.00    112.54 o 
  -1  10  -6     1384.45     1614.21     99.92 o 
   1 -10   7      835.59      769.32     62.20 o 
  -1  10  -7      835.59      864.94     74.16 o 
  -1  10  -7      835.59      927.78     73.62 o 
   1 -10   8      449.41      344.51     51.85 o 
  -1  10  -8      449.41      416.73     57.35 o 
  -1  10  -8      449.41      477.63     57.56 o 
   1 -10   9      351.60      344.51     58.75 o 
  -1  10  -9      351.60      346.13     55.62 o 
  -1  10  -9      351.60      285.33     55.94 o 
   1 -10  10      568.83      492.62     66.94 o 
  -1  10 -10      568.83      610.33     70.71 o 
  -1  10 -10      568.83      580.58     73.62 o 
   1  -9 -10      182.76      189.39     50.12 o 
  -1   9  10      182.76      186.91     43.66 o 
   1  -9  -9       23.94       15.74     38.91 o 
   1  -9  -9       23.94       39.88     31.91 o 
  -1   9   9       23.94        6.58     31.48 o 
   1  -9  -8      114.89      107.15     37.94 o 
   1  -9  -8      114.89      173.44     43.33 o 
   1  -9  -8      114.89      124.39     27.27 o 
  -1   9   8      114.89      108.01     34.60 o 
   1  -9  -7      808.32      827.86     68.77 o 
   1  -9  -7      808.32      774.39     62.41 o 
   1  -9  -7      808.32      795.62     54.22 o 
  -1   9   7      808.32      793.47     68.77 o 
  -1   9   7      808.32      810.28     68.02 o 
   1  -9  -6     1465.07     1341.17     89.15 o 
   1  -9  -6     1465.07     1595.35    104.45 o 
   1  -9  -6     1465.07     1519.89     81.60 o 
  -1   9   6     1465.07     1568.29     91.73 o 
  -1   9   6     1465.07     1532.50     94.21 o 
   1  -9  -5     1025.91      944.49     77.93 o 
   1  -9  -5     1025.91     1013.15     64.68 o 
   1  -9  -5     1025.91     1081.39     80.31 o 
   1  -9  -5     1025.91     1032.02     61.12 o 
  -1   9   5     1025.91     1131.83     71.68 o 
  -1   9   5     1025.91     1101.22     75.24 o 
   1  -9  -4      355.05      299.77     40.64 o 
   1  -9  -4      355.05      332.87     36.65 o 
   1  -9  -4      355.05      387.41     43.87 o 
   1  -9  -4      355.05      320.90     26.41 o 
  -1   9   4      355.05      368.55     33.95 o 
  -1   9   4      355.05      339.55     38.91 o 
   1  -9  -3      629.69      594.27     52.50 o 
   1  -9  -3      629.69      658.94     55.84 o 
   1  -9  -3      629.69      735.58     59.61 o 
  -1   9   3      629.69      733.75     52.17 o 
  -1   9   3      629.69      700.12     53.36 o 
   1  -9  -2     1433.82     1200.50     76.64 o 
   1  -9  -2     1433.82     1419.43     77.50 o 
   1  -9  -2     1433.82     1350.12     86.88 o 
  -1   9   2     1433.82     1549.32     83.00 o 
  -1   9   2     1433.82     1577.56     86.45 o 
   1  -9  -1     2388.08     2246.31    124.50 o 
   1  -9  -1     2388.08     2425.46    121.38 o 
   1  -9  -1     2388.08     2470.31    125.69 o 
  -1   9   1     2388.08     2710.47    131.29 o 
  -1   9   1     2388.08     2610.87    136.04 o 
   1  -9   0     1486.47     1319.07     94.43 o 
   1  -9   0     1486.47     1525.06     83.86 o 
  -1   9   0     1486.47     1608.07     84.83 o 
  -1   9   0     1486.47     1609.57    101.54 o 
   1  -9   1     1356.02     1332.76     90.01 o 
   1  -9   1     1356.02     1420.50     86.56 o 
   1  -9   1     1356.02     1424.39     83.22 o 
  -1   9  -1     1356.02     1538.75     86.56 o 
  -1   9  -1     1356.02     1525.06     95.29 o 
  -1   9  -1     1356.02     1564.62     56.59 o 
   1  -9   2     1037.67      936.30     70.71 o 
   1  -9   2     1037.67      928.21     67.16 o 
   1  -9   2     1037.67      949.88     67.16 o 
  -1   9  -2     1037.67      963.14     66.29 o 
  -1   9  -2     1037.67     1031.26     77.61 o 
  -1   9  -2     1037.67      999.03     64.89 o 
  -1   9  -2     1037.67     1141.97     46.89 o 
   1  -9   3     1348.32     1251.48     86.77 o 
   1  -9   3     1348.32     1216.56     90.98 o 
   1  -9   3     1348.32     1629.52     92.27 o 
  -1   9  -3     1348.32     1328.99     91.84 o 
  -1   9  -3     1348.32     1453.81     98.63 o 
  -1   9  -3     1348.32     1936.08    101.00 o 
   1  -9   4     2032.89     1864.94    114.05 o 
   1  -9   4     2032.89     1853.19    115.77 o 
   1  -9   4     2032.89     2185.95    108.01 o 
  -1   9  -4     2032.89     2226.48    129.24 o 
  -1   9  -4     2032.89     2230.36    117.39 o 
  -1   9  -4     2032.89     1888.33    107.25 o 
   1  -9   5     2208.85     1972.62    120.51 o 
   1  -9   5     2208.85     2078.26    128.06 o 
   1  -9   5     2208.85     2615.83    136.25 o 
  -1   9  -5     2208.85     2370.92    146.38 o 
  -1   9  -5     2208.85     2434.30    137.11 o 
  -1   9  -5     2208.85     2717.59    130.21 o 
   1  -9   6     2494.41     2337.50    139.92 o 
   1  -9   6     2494.41     2366.07    129.35 o 
   1  -9   6     2494.41     2589.20    141.86 o 
  -1   9  -6     2494.41     2634.58    151.45 o 
  -1   9  -6     2494.41     2776.76    159.43 o 
  -1   9  -6     2494.41     2778.81    145.20 o 
   1  -9   7     1208.19     1146.49     72.55 o 
   1  -9   7     1208.19     1139.81     82.89 o 
  -1   9  -7     1208.19     1243.94     85.37 o 
  -1   9  -7     1208.19     1371.03     83.54 o 
   1  -9   8      700.91      659.05     66.62 o 
  -1   9  -8      700.91      752.62     71.36 o 
  -1   9  -8      700.91      813.63     69.74 o 
   1  -9   9      578.82      586.29     68.66 o 
  -1   9  -9      578.82      588.66     65.54 o 
  -1   9  -9      578.82      567.75     62.63 o 
   1  -9  10      844.59      953.54     83.00 o 
  -1   9 -10      844.59      962.70     86.02 o 
  -1   9 -10      844.59      911.50     86.77 o 
   1  -9  11      790.96      592.54     69.53 o 
  -1   9 -11      790.96      905.47     78.58 o 
  -1   9 -11      790.96      747.01     82.79 o 
   1  -8 -11      261.70      252.02     51.42 o 
  -1   8  11      261.70      339.55     52.17 o 
   1  -8 -10      214.77      156.09     43.55 o 
   1  -8 -10      214.77      123.32     44.09 o 
   1  -8 -10      214.77      106.72     39.24 o 
  -1   8  10      214.77      188.10     41.93 o 
   1  -8  -9       53.21       59.61     35.25 o 
   1  -8  -9       53.21       21.56     35.90 o 
   1  -8  -9       53.21       62.52     26.09 o 
  -1   8   9       53.21       75.56     31.91 o 
   1  -8  -8      544.72      500.16     53.14 o 
   1  -8  -8      544.72      571.95     51.20 o 
   1  -8  -8      544.72      515.58     46.67 o 
  -1   8   8      544.72      603.11     54.00 o 
  -1   8   8      544.72      598.58     55.19 o 
   1  -8  -7     1044.11     1018.97     76.96 o 
   1  -8  -7     1044.11     1148.22     77.29 o 
   1  -8  -7     1044.11     1049.37     62.41 o 
  -1   8   7     1044.11     1085.48     75.24 o 
  -1   8   7     1044.11     1085.70     73.52 o 
   1  -8  -6     1014.88      951.82     66.83 o 
   1  -8  -6     1014.88     1038.48     72.11 o 
   1  -8  -6     1014.88     1113.62     71.90 o 
   1  -8  -6     1014.88     1081.39     60.04 o 
  -1   8   6     1014.88     1116.74     65.00 o 
  -1   8   6     1014.88     1140.03     69.53 o 
   1  -8  -5      789.95      693.22     52.60 o 
   1  -8  -5      789.95      788.19     55.08 o 
   1  -8  -5      789.95      927.67     64.25 o 
   1  -8  -5      789.95      842.08     48.51 o 
  -1   8   5      789.95      839.71     57.78 o 
  -1   8   5      789.95      901.15     55.30 o 
   1  -8  -4      133.28      143.37     30.61 o 
   1  -8  -4      133.28      158.89     23.71 o 
   1  -8  -4      133.28      120.30     24.25 o 
   1  -8  -4      133.28      153.61     18.00 o 
  -1   8   4      133.28      146.92     21.88 o 
  -1   8   4      133.28      165.03     30.61 o 
   1  -8  -3      287.04      290.50     32.66 o 
   1  -8  -3      287.04      274.77     33.09 o 
   1  -8  -3      287.04      253.53     31.37 o 
   1  -8  -3      287.04      265.39     20.80 o 
  -1   8   3      287.04      325.32     33.95 o 
  -1   8   3      287.04      290.50     30.83 o 
   1  -8  -2      719.40      640.94     52.71 o 
   1  -8  -2      719.40      731.70     57.99 o 
   1  -8  -2      719.40      704.54     49.15 o 
  -1   8   2      719.40      783.12     54.33 o 
  -1   8   2      719.40      875.50     58.21 o 
   1  -8  -1     1617.26     1612.16     93.24 o 
   1  -8  -1     1617.26     1626.28     82.46 o 
   1  -8  -1     1617.26     1642.34     88.71 o 
  -1   8   1     1617.26     1722.43     87.96 o 
  -1   8   1     1617.26     1791.53     90.55 o 
   1  -8   0     1590.60     1561.61     89.79 o 
   1  -8   0     1590.60     1576.27     85.37 o 
   1  -8   0     1590.60     1591.03     80.52 o 
  -1   8   0     1590.60     1770.73     84.51 o 
  -1   8   0     1590.60     1686.32     89.79 o 
   1  -8   1     1092.35     1189.07     70.07 o 
   1  -8   1     1092.35     1023.18     65.43 o 
   1  -8   1     1092.35     1154.79     61.44 o 
  -1   8  -1     1092.35     1117.17     63.71 o 
  -1   8  -1     1092.35     1247.60     68.23 o 
  -1   8  -1     1092.35     1176.78     42.79 o 
   1  -8   2      166.94      199.09     28.78 o 
   1  -8   2      166.94      174.73     27.38 o 
   1  -8   2      166.94      154.04     25.98 o 
  -1   8  -2      166.94      199.53     26.52 o 
  -1   8  -2      166.94      165.03     27.92 o 
  -1   8  -2      166.94      122.99     31.26 o 
   1  -8   3      571.64      503.61     48.94 o 
   1  -8   3      571.64      543.17     46.03 o 
   1  -8   3      571.64      557.83     44.52 o 
  -1   8  -3      571.64      610.87     45.17 o 
  -1   8  -3      571.64      587.04     48.94 o 
  -1   8  -3      571.64      609.68     44.84 o 
   1  -8   4     1388.41     1396.14     83.76 o 
   1  -8   4     1388.41     1367.36     80.20 o 
   1  -8   4     1388.41     1641.16     86.34 o 
  -1   8  -4     1388.41     1548.13     83.54 o 
  -1   8  -4     1388.41     1583.81     90.44 o 
  -1   8  -4     1388.41     1577.45     86.34 o 
   1  -8   5     2190.14     1988.68    129.89 o 
   1  -8   5     2190.14     2191.66    129.14 o 
   1  -8   5     2190.14     2508.36    119.76 o 
  -1   8  -5     2190.14     2341.82    128.38 o 
  -1   8  -5     2190.14     2216.13    140.67 o 
  -1   8  -5     2190.14     2991.38    143.58 o 
   1  -8   6     2578.56     2317.46    140.99 o 
   1  -8   6     2578.56     2468.47    141.10 o 
   1  -8   6     2578.56     2685.79    124.72 o 
  -1   8  -6     2578.56     2704.65    146.06 o 
  -1   8  -6     2578.56     2627.36    151.67 o 
  -1   8  -6     2578.56     2624.77    132.80 o 
   1  -8   7      655.33      592.43     50.88 o 
   1  -8   7      655.33      730.41     59.29 o 
   1  -8   7      655.33      643.53     56.05 o 
  -1   8  -7      655.33      706.91     54.44 o 
  -1   8  -7      655.33      746.79     58.21 o 
  -1   8  -7      655.33      634.90     60.58 o 
   1  -8   8      671.99      637.60     58.42 o 
   1  -8   8      671.99      633.07     57.02 o 
  -1   8  -8      671.99      662.50     66.40 o 
  -1   8  -8      671.99      760.16     63.71 o 
  -1   8  -8      671.99      646.33     56.16 o 
   1  -8   9      490.09      483.67     54.33 o 
   1  -8   9      490.09      501.02     49.80 o 
  -1   8  -9      490.09      553.84     58.32 o 
  -1   8  -9      490.09      518.06     58.21 o 
   1  -8  10      745.87      679.32     66.72 o 
  -1   8 -10      745.87      819.66     75.24 o 
  -1   8 -10      745.87      697.32     77.40 o 
   1  -8  11     1065.82      847.04     85.48 o 
  -1   8 -11     1065.82      999.68     96.15 o 
  -1   8 -11     1065.82     1393.45    112.00 o 
   1  -7 -12      721.58      574.11     75.35 o 
   1  -7 -12      721.58      653.77     59.61 o 
  -1   7  12      721.58      609.79     76.10 o 
   1  -7 -11      681.51      641.80     65.00 o 
   1  -7 -11      681.51      700.77     56.59 o 
  -1   7  11      681.51      638.57     67.48 o 
   1  -7 -10      485.28      468.26     51.53 o 
   1  -7 -10      485.28      325.00     44.95 o 
  -1   7  10      485.28      510.73     50.77 o 
   1  -7  -9      456.68      503.72     50.23 o 
   1  -7  -9      456.68      391.40     41.28 o 
  -1   7   9      456.68      467.93     46.78 o 
  -1   7   9      456.68      459.31     49.69 o 
   1  -7  -8     1120.16     1128.38     79.12 o 
   1  -7  -8     1120.16     1119.87     71.14 o 
  -1   7   8     1120.16     1131.83     72.11 o 
  -1   7   8     1120.16     1151.45     73.19 o 
   1  -7  -7     1559.49     1464.48     98.31 o 
   1  -7  -7     1559.49     1556.97     82.46 o 
   1  -7  -7     1559.49     1681.90     82.14 o 
  -1   7   7     1559.49     1753.80     85.16 o 
  -1   7   7     1559.49     1794.44     90.33 o 
   1  -7  -6     1659.31     1708.64     91.95 o 
   1  -7  -6     1659.31     1576.70     99.39 o 
   1  -7  -6     1659.31     1760.49     79.01 o 
  -1   7   6     1659.31     1755.53     90.33 o 
  -1   7   6     1659.31     1765.98     89.36 o 
   1  -7  -5     1285.56     1277.89     79.77 o 
   1  -7  -5     1285.56     1114.48     78.90 o 
   1  -7  -5     1285.56     1377.71     78.58 o 
   1  -7  -5     1285.56     1331.25     63.38 o 
  -1   7   5     1285.56     1292.55     72.55 o 
  -1   7   5     1285.56     1451.98     74.38 o 
   1  -7  -4      823.97      786.57     53.25 o 
   1  -7  -4      823.97      878.09     51.09 o 
   1  -7  -4      823.97      886.60     55.08 o 
   1  -7  -4      823.97      838.96     45.38 o 
  -1   7   4      823.97      895.77     60.36 o 
  -1   7   4      823.97      946.21     50.45 o 
   1  -7  -3      916.51      857.93     65.65 o 
   1  -7  -3      916.51      831.30     58.96 o 
   1  -7  -3      916.51     1037.84     56.59 o 
   1  -7  -3      916.51      961.52     46.89 o 
  -1   7   3      916.51     1026.09     60.90 o 
  -1   7   3      916.51     1040.96     59.18 o 
   1  -7  -2      843.99      702.71     55.51 o 
   1  -7  -2      843.99      877.55     45.92 o 
   1  -7  -2      843.99      880.57     54.00 o 
  -1   7   2      843.99      896.30     44.95 o 
  -1   7   2      843.99      938.77     52.82 o 
   1  -7  -1      946.19      781.29     48.83 o 
   1  -7  -1      946.19      864.61     55.94 o 
   1  -7  -1      946.19      894.58     49.05 o 
  -1   7   1      946.19      980.38     57.89 o 
  -1   7   1      946.19      983.94     51.63 o 
   1  -7   0     1156.26     1094.32     59.18 o 
   1  -7   0     1156.26     1079.01     70.07 o 
   1  -7   0     1156.26     1226.58     61.98 o 
  -1   7   0     1156.26     1278.22     67.37 o 
  -1   7   0     1156.26     1235.53     56.48 o 
  -1   7   0     1156.26     1035.79     40.31 o 
   1  -7   1      793.32      761.67     45.70 o 
   1  -7   1      793.32      720.60     49.91 o 
   1  -7   1      793.32      810.39     45.60 o 
  -1   7  -1      793.32      803.17     48.08 o 
  -1   7  -1      793.32      846.83     43.01 o 
  -1   7  -1      793.32      834.86     32.88 o 
   1  -7   2      226.56      280.26     28.24 o 
   1  -7   2      226.56      162.12     26.73 o 
   1  -7   2      226.56      156.41     26.41 o 
  -1   7  -2      226.56      272.61     26.73 o 
  -1   7  -2      226.56      256.44     26.41 o 
  -1   7  -2      226.56      249.00     26.84 o 
   1  -7   3      520.37      529.59     38.91 o 
   1  -7   3      520.37      443.14     40.21 o 
   1  -7   3      520.37      592.00     40.31 o 
  -1   7  -3      520.37      615.39     43.66 o 
  -1   7  -3      520.37      601.38     38.05 o 
  -1   7  -3      520.37      703.35     45.70 o 
   1  -7   4     1311.74     1284.15     76.53 o 
   1  -7   4     1311.74     1302.90     77.29 o 
   1  -7   4     1311.74     1420.61     76.96 o 
  -1   7  -4     1311.74     1428.16     72.11 o 
  -1   7  -4     1311.74     1387.09     73.95 o 
  -1   7  -4     1311.74     1318.21     74.16 o 
   1  -7   5     2166.90     2090.12    112.97 o 
   1  -7   5     2166.90     2112.54    110.49 o 
   1  -7   5     2166.90     2342.03    120.73 o 
  -1   7  -5     2166.90     2337.18    112.21 o 
  -1   7  -5     2166.90     2336.00    123.85 o 
  -1   7  -5     2166.90     2417.16    113.83 o 
   1  -7   6     1333.41     1314.54     79.12 o 
   1  -7   6     1333.41     1278.86     73.95 o 
   1  -7   6     1333.41     1413.82     83.65 o 
  -1   7  -6     1333.41     1407.46     73.08 o 
  -1   7  -6     1333.41     1498.55     83.32 o 
  -1   7  -6     1333.41     1270.46     77.72 o 
   1  -7   7      120.82       86.99     34.17 o 
   1  -7   7      120.82       87.53     31.04 o 
   1  -7   7      120.82      118.57     23.39 o 
  -1   7  -7      120.82      116.96     26.95 o 
  -1   7  -7      120.82      139.92     28.46 o 
  -1   7  -7      120.82       -0.97     35.57 o 
   1  -7   8      114.48      112.32     33.74 o 
   1  -7   8      114.48      115.23     35.46 o 
   1  -7   8      114.48      101.00     25.22 o 
  -1   7  -8      114.48      118.47     34.60 o 
  -1   7  -8      114.48       94.64     29.64 o 
  -1   7  -8      114.48       20.91     29.43 o 
   1  -7   9      225.44      264.42     42.90 o 
   1  -7   9      225.44      242.21     35.14 o 
  -1   7  -9      225.44      215.91     35.68 o 
  -1   7  -9      225.44      154.79     32.88 o 
   1  -7  10      776.33      718.55     66.51 o 
   1  -7  10      776.33      757.79     63.71 o 
  -1   7 -10      776.33      819.45     74.27 o 
  -1   7 -10      776.33      908.48     75.78 o 
   1  -7  11     1025.83      869.68     82.35 o 
  -1   7 -11     1025.83     1105.96     96.15 o 
  -1   7 -11     1025.83      912.26     88.18 o 
   1  -7  12      487.51      302.04     61.33 o 
  -1   7 -12      487.51      398.19     59.83 o 
  -1   7 -12      487.51      562.14     74.16 o 
   1  -6 -12     1010.56     1097.88     81.60 o 
   1  -6 -12     1010.56      950.09     72.44 o 
  -1   6  12     1010.56     1085.81     84.83 o 
   1  -6 -11     1346.44     1323.81     99.17 o 
   1  -6 -11     1346.44     1371.46     86.02 o 
  -1   6  11     1346.44     1343.54     96.69 o 
   1  -6 -10      681.93      683.95     61.23 o 
   1  -6 -10      681.93      470.09     49.05 o 
  -1   6  10      681.93      668.00     58.75 o 
  -1   6  10      681.93      746.04     60.80 o 
   1  -6  -9     1250.68     1319.61     72.98 o 
   1  -6  -9     1250.68     1145.95     76.86 o 
  -1   6   9     1250.68     1496.50     79.01 o 
  -1   6   9     1250.68     1329.31     85.05 o 
   1  -6  -8     1047.45     1065.65     66.94 o 
   1  -6  -8     1047.45     1015.52     63.17 o 
   1  -6  -8     1047.45     1003.24     65.11 o 
  -1   6   8     1047.45     1174.30     59.72 o 
  -1   6   8     1047.45     1076.10     66.94 o 
   1  -6  -7     2633.72     2624.24    127.74 o 
   1  -6  -7     2633.72     2625.31    114.69 o 
   1  -6  -7     2633.72     2644.39    127.20 o 
  -1   6   7     2633.72     2770.62    116.52 o 
  -1   6   7     2633.72     2842.63    119.76 o 
   1  -6  -6     4207.41     3958.94    180.77 o 
   1  -6  -6     4207.41     4020.92    200.17 o 
   1  -6  -6     4207.41     4387.74    179.69 o 
  -1   6   6     4207.41     4478.93    173.66 o 
  -1   6   6     4207.41     4463.41    179.80 o 
   1  -6  -5     3266.42     3066.51    143.37 o 
   1  -6  -5     3266.42     3034.18    152.53 o 
   1  -6  -5     3266.42     3345.59    126.98 o 
  -1   6   5     3266.42     3484.54    145.09 o 
  -1   6   5     3266.42     3425.90    135.07 o 
   1  -6  -4     2077.62     1979.31     95.94 o 
   1  -6  -4     2077.62     2070.39    100.03 o 
   1  -6  -4     2077.62     2068.34     82.03 o 
  -1   6   4     2077.62     2165.79     88.71 o 
  -1   6   4     2077.62     2216.99     94.97 o 
   1  -6  -3      362.10      289.43     29.10 o 
   1  -6  -3      362.10      335.02     32.34 o 
   1  -6  -3      362.10      341.06     33.09 o 
   1  -6  -3      362.10      321.23     20.91 o 
  -1   6   3      362.10      427.29     29.54 o 
  -1   6   3      362.10      343.86     26.30 o 
   1  -6  -2     1713.77     1720.93     99.82 o 
   1  -6  -2     1713.77     1762.96     86.77 o 
   1  -6  -2     1713.77     1772.45     72.87 o 
   1  -6  -2     1713.77     1674.36     70.07 o 
  -1   6   2     1713.77     1945.14     83.00 o 
  -1   6   2     1713.77     1927.03     88.50 o 
   1  -6  -1     4184.82     4075.78    195.54 o 
   1  -6  -1     4184.82     4246.75    203.62 o 
   1  -6  -1     4184.82     4209.23    174.63 o 
  -1   6   1     4184.82     4581.88    188.53 o 
  -1   6   1     4184.82     4526.69    187.13 o 
   1  -6   0     5307.59     5403.37    222.27 o 
   1  -6   0     5307.59     5374.59    219.47 o 
   1  -6   0     5307.59     5113.30    205.67 o 
  -1   6   0     5307.59     5780.76    213.86 o 
  -1   6   0     5307.59     5780.43    211.28 o 
  -1   6   0     5307.59     4852.33    175.49 o 
   1  -6   1     1360.96     1339.77     67.80 o 
   1  -6   1     1360.96     1443.68     69.31 o 
  -1   6  -1     1360.96     1449.29     63.27 o 
  -1   6  -1     1360.96     1368.98     66.94 o 
   1  -6   2     1237.18     1298.27     65.54 o 
   1  -6   2     1237.18     1155.55     68.99 o 
   1  -6   2     1237.18     1247.93     60.36 o 
  -1   6  -2     1237.18     1365.85     68.02 o 
  -1   6  -2     1237.18     1345.26     61.12 o 
  -1   6  -2     1237.18     1216.45     60.90 o 
   1  -6   3      817.85      787.65     47.32 o 
   1  -6   3      817.85      890.81     49.48 o 
  -1   6  -3      817.85      905.14     43.01 o 
  -1   6  -3      817.85      828.83     41.61 o 
  -1   6  -3      817.85      827.96     49.59 o 
   1  -6   4     1526.47     1557.73     75.89 o 
   1  -6   4     1526.47     1419.32     77.50 o 
   1  -6   4     1526.47     1565.16     80.31 o 
  -1   6  -4     1526.47     1646.66     72.33 o 
  -1   6  -4     1526.47     1640.40     74.16 o 
  -1   6  -4     1526.47     1534.98     83.43 o 
   1  -6   5     1410.53     1306.24     84.83 o 
   1  -6   5     1410.53     1327.37     83.76 o 
   1  -6   5     1410.53     1585.32     70.71 o 
  -1   6  -5     1410.53     1590.60     73.62 o 
  -1   6  -5     1410.53     1542.85     83.97 o 
  -1   6  -5     1410.53     1530.13     81.71 o 
   1  -6   6      494.68      402.39     40.53 o 
   1  -6   6      494.68      528.62     45.06 o 
   1  -6   6      494.68      591.57     40.10 o 
  -1   6  -6      494.68      522.80     42.58 o 
  -1   6  -6      494.68      548.89     43.01 o 
  -1   6  -6      494.68      513.85     41.39 o 
   1  -6   7     1161.07     1135.28     70.28 o 
   1  -6   7     1161.07     1093.46     73.95 o 
   1  -6   7     1161.07     1119.01     72.76 o 
  -1   6  -7     1161.07     1262.80     70.71 o 
  -1   6  -7     1161.07     1202.22     67.80 o 
  -1   6  -7     1161.07     1117.60     75.13 o 
   1  -6   8      225.76      166.22     34.71 o 
   1  -6   8      225.76      213.22     35.68 o 
   1  -6   8      225.76      252.67     16.28 o 
   1  -6   8      225.76      250.73     33.63 o 
  -1   6  -8      225.76      245.66     30.83 o 
  -1   6  -8      225.76      310.66     37.08 o 
  -1   6  -8      225.76      115.55     35.68 o 
   1  -6   9      259.08      230.14     42.26 o 
   1  -6   9      259.08      328.55     48.72 o 
   1  -6   9      259.08      257.73     19.83 o 
   1  -6   9      259.08      213.65     31.91 o 
  -1   6  -9      259.08      394.09     47.97 o 
  -1   6  -9      259.08      261.29     38.27 o 
  -1   6  -9      259.08      332.54     42.79 o 
   1  -6  10      149.17      156.73     39.34 o 
   1  -6  10      149.17      183.36     34.28 o 
  -1   6 -10      149.17      137.87     33.85 o 
  -1   6 -10      149.17      173.12     41.18 o 
   1  -6  11      330.26      317.99     48.83 o 
   1  -6  11      330.26      208.58     35.79 o 
  -1   6 -11      330.26      345.16     47.32 o 
  -1   6 -11      330.26      203.51     43.33 o 
   1  -6  12      559.90      473.00     60.26 o 
  -1   6 -12      559.90      624.13     61.01 o 
  -1   6 -12      559.90      697.53     82.35 o 
   1  -5 -13      260.58      253.85     51.09 o 
  -1   5  13      260.58      195.65     43.23 o 
   1  -5 -12      547.50      569.15     57.99 o 
   1  -5 -12      547.50      491.43     48.94 o 
  -1   5  12      547.50      554.71     53.14 o 
   1  -5 -11      958.09     1037.08     75.02 o 
   1  -5 -11      958.09      913.44     69.53 o 
  -1   5  11      958.09      981.03     70.07 o 
   1  -5 -10      885.61      903.63     62.41 o 
   1  -5 -10      885.61      837.99     60.69 o 
  -1   5  10      885.61     1009.16     59.93 o 
  -1   5  10      885.61      909.99     68.66 o 
   1  -5  -9     1476.70     1483.24     83.97 o 
   1  -5  -9     1476.70     1529.48     88.07 o 
  -1   5   9     1476.70     1635.55     82.03 o 
  -1   5   9     1476.70     1558.48     86.45 o 
   1  -5  -8      852.40      892.10     62.09 o 
   1  -5  -8      852.40      812.76     47.64 o 
  -1   5   8      852.40      953.00     50.34 o 
  -1   5   8      852.40      906.98     56.81 o 
   1  -5  -7     2541.28     2512.67    116.96 o 
   1  -5  -7     2541.28     2498.33     99.17 o 
  -1   5   7     2541.28     2686.97    102.84 o 
  -1   5   7     2541.28     2588.45    115.99 o 
   1  -5  -6     3693.92     3606.67    151.99 o 
   1  -5  -6     3693.92     3493.27    173.98 o 
  -1   5   6     3693.92     3827.43    147.25 o 
  -1   5   6     3693.92     3955.49    149.29 o 
   1  -5  -5     3573.18     3464.70    163.20 o 
   1  -5  -5     3573.18     3244.70    166.11 o 
  -1   5   5     3573.18     3577.02    137.98 o 
  -1   5   5     3573.18     3591.68    138.19 o 
   1  -5  -4     4132.94     4230.68    189.29 o 
   1  -5  -4     4132.94     4033.96    174.52 o 
  -1   5   4     4132.94     4306.79    162.12 o 
  -1   5   4     4132.94     4464.38    163.85 o 
   1  -5  -3     2369.45     2329.42     98.09 o 
   1  -5  -3     2369.45     2253.86     99.39 o 
   1  -5  -3     2369.45     2209.66     86.77 o 
  -1   5   3     2369.45     2496.93    104.24 o 
  -1   5   3     2369.45     2491.33    101.86 o 
   1  -5  -2     4058.84     3863.86    169.13 o 
   1  -5  -2     4058.84     4054.12    160.61 o 
   1  -5  -2     4058.84     4379.44    159.97 o 
   1  -5  -2     4058.84     3894.69    141.53 o 
  -1   5   2     4058.84     4293.96    169.34 o 
  -1   5   2     4058.84     4254.40    159.53 o 
   1  -5  -1     3073.61     2773.75    117.60 o 
   1  -5  -1     3073.61     2978.45    134.42 o 
   1  -5  -1     3073.61     2735.91    111.78 o 
  -1   5   1     3073.61     3172.58    132.48 o 
  -1   5   1     3073.61     3079.02    126.12 o 
   1  -5   0     5438.39     5182.61    208.58 o 
   1  -5   0     5438.39     5305.28    201.68 o 
   1  -5   0     5438.39     5017.36    204.05 o 
  -1   5   0     5438.39     5586.08    228.09 o 
  -1   5   0     5438.39     5613.03    218.82 o 
   1  -5   1     5016.11     5254.72    211.71 o 
   1  -5   1     5016.11     5002.59    212.35 o 
   1  -5   1     5016.11     4794.98    198.23 o 
  -1   5  -1     5016.11     5370.28    217.85 o 
  -1   5  -1     5016.11     5313.58    210.74 o 
  -1   5  -1     5016.11     5763.83    249.76 o 
   1  -5   2     7235.05     7540.81    287.92 o 
   1  -5   2     7235.05     7164.93    294.82 o 
   1  -5   2     7235.05     8070.08    283.82 o 
  -1   5  -2     7235.05     7379.44    292.12 o 
  -1   5  -2     7235.05     7785.07    285.33 o 
   1  -5   3     2152.78     2160.08     97.12 o 
   1  -5   3     2152.78     1975.64     94.64 o 
   1  -5   3     2152.78     2050.77     93.67 o 
  -1   5  -3     2152.78     2247.50     94.64 o 
  -1   5  -3     2152.78     2291.69     92.81 o 
  -1   5  -3     2152.78     1934.57     94.43 o 
   1  -5   4     2265.16     2343.76    121.05 o 
   1  -5   4     2265.16     2187.89    106.72 o 
   1  -5   4     2265.16     2327.05     99.49 o 
  -1   5  -4     2265.16     2318.64     93.78 o 
  -1   5  -4     2265.16     2446.81    108.22 o 
  -1   5  -4     2265.16     2296.54    103.91 o 
   1  -5   5     2968.11     2926.27    128.60 o 
   1  -5   5     2968.11     2841.55    127.20 o 
   1  -5   5     2968.11     3101.22    123.10 o 
  -1   5  -5     2968.11     3178.08    126.33 o 
  -1   5  -5     2968.11     3024.58    119.33 o 
  -1   5  -5     2968.11     3002.70    135.17 o 
   1  -5   6     1818.93     1727.61     89.68 o 
   1  -5   6     1818.93     1776.44     84.51 o 
   1  -5   6     1818.93     1790.34     86.34 o 
  -1   5  -6     1818.93     1986.42     80.31 o 
  -1   5  -6     1818.93     1951.93     86.34 o 
  -1   5  -6     1818.93     2085.16     99.82 o 
   1  -5   7     1993.19     2011.64    102.62 o 
   1  -5   7     1993.19     1945.46    110.70 o 
   1  -5   7     1993.19     2089.04    105.31 o 
  -1   5  -7     1993.19     2130.54     99.06 o 
  -1   5  -7     1993.19     2115.99     97.66 o 
  -1   5  -7     1993.19     2457.48    108.44 o 
   1  -5   8       44.07       38.16     27.60 o 
   1  -5   8       44.07      141.86     38.27 o 
   1  -5   8       44.07       29.32     22.64 o 
  -1   5  -8       44.07      113.29     31.80 o 
  -1   5  -8       44.07       -0.86     21.13 o 
  -1   5  -8       44.07      680.18     61.33 o 
   1  -5   9      553.51      547.05     48.29 o 
   1  -5   9      553.51      589.85     54.54 o 
   1  -5   9      553.51      524.85     43.23 o 
  -1   5  -9      553.51      672.52     47.43 o 
  -1   5  -9      553.51      524.95     51.31 o 
  -1   5  -9      553.51      761.89     56.59 o 
   1  -5  10      709.18      777.30     61.87 o 
   1  -5  10      709.18      621.32     47.75 o 
  -1   5 -10      709.18      706.70     55.51 o 
  -1   5 -10      709.18      608.71     53.90 o 
   1  -5  11      949.66     1005.39     78.15 o 
   1  -5  11      949.66      990.41     66.19 o 
  -1   5 -11      949.66     1129.57     75.78 o 
  -1   5 -11      949.66     1079.55     84.62 o 
   1  -5  12      615.12      594.81     66.08 o 
  -1   5 -12      615.12      823.76     67.59 o 
  -1   5 -12      615.12      544.47     60.26 o 
   1  -5  13       68.43       36.22     46.78 o 
  -1   5 -13       68.43      -12.83     36.22 o 
  -1   5 -13       68.43      -48.40     48.40 o 
   1  -4 -13      128.64      197.15     45.70 o 
   1  -4 -13      128.64      136.47     31.69 o 
  -1   4  13      128.64      108.87     39.45 o 
   1  -4 -12      519.85      541.88     50.88 o 
   1  -4 -12      519.85      555.35     47.00 o 
  -1   4  12      519.85      500.70     51.74 o 
   1  -4 -11     1028.80     1125.58     66.94 o 
   1  -4 -11     1028.80      922.17     74.38 o 
  -1   4  11     1028.80     1031.48     68.56 o 
  -1   4  11     1028.80     1054.01     74.05 o 
   1  -4 -10      868.80      958.50     57.45 o 
   1  -4 -10      868.80      890.38     61.98 o 
  -1   4  10      868.80     1000.76     60.90 o 
  -1   4  10      868.80      933.92     64.68 o 
   1  -4  -9      247.58      199.96     30.07 o 
   1  -4  -9      247.58      305.92     32.01 o 
   1  -4  -9      247.58      298.37     30.18 o 
  -1   4   9      247.58      239.30     31.15 o 
  -1   4   9      247.58      255.79     36.87 o 
   1  -4  -8      499.50      559.02     38.59 o 
   1  -4  -8      499.50      498.87     39.78 o 
  -1   4   8      499.50      532.50     35.36 o 
  -1   4   8      499.50      487.23     36.76 o 
   1  -4  -7     1455.69     1377.82     73.30 o 
   1  -4  -7     1455.69     1432.79     76.64 o 
  -1   4   7     1455.69     1560.85     67.69 o 
  -1   4   7     1455.69     1544.79     72.44 o 
   1  -4  -6     2868.64     2831.95    126.77 o 
   1  -4  -6     2868.64     2714.24    113.40 o 
  -1   4   6     2868.64     2941.90    111.57 o 
  -1   4   6     2868.64     2964.97    108.55 o 
   1  -4  -5     3418.04     3373.19    132.05 o 
   1  -4  -5     3418.04     3246.53    139.27 o 
  -1   4   5     3418.04     3388.06    132.69 o 
  -1   4   5     3418.04     3545.12    125.58 o 
   1  -4  -4     1783.14     1682.34     72.01 o 
   1  -4  -4     1783.14     1563.01     83.43 o 
  -1   4   4     1783.14     1726.10     69.10 o 
  -1   4   4     1783.14     1684.06     79.55 o 
   1  -4  -3     1248.99     1154.58     50.99 o 
   1  -4  -3     1248.99     1191.55     67.26 o 
  -1   4   3     1248.99     1303.55     57.45 o 
  -1   4   3     1248.99     1283.50     59.61 o 
   1  -4  -2     1685.62     1633.40     68.66 o 
   1  -4  -2     1685.62     1691.93     84.29 o 
   1  -4  -2     1685.62     1494.56     57.67 o 
  -1   4   2     1685.62     1851.68     77.40 o 
  -1   4   2     1685.62     1746.69     75.46 o 
   1  -4  -1     5996.38     5849.31    218.82 o 
   1  -4  -1     5996.38     5904.72    217.64 o 
   1  -4  -1     5996.38     4998.28    216.56 o 
  -1   4   1     5996.38     6100.36    246.74 o 
  -1   4   1     5996.38     6210.31    234.24 o 
   1  -4   0    11617.05    11647.53    439.37 o 
   1  -4   0    11617.05    11831.97    409.40 o 
   1  -4   0    11617.05    11017.48    400.24 o 
  -1   4   0    11617.05    11837.57    448.21 o 
  -1   4   0    11617.05    11895.46    426.22 o 
   1  -4   1    10962.70    10902.03    404.66 o 
   1  -4   1    10962.70    10995.17    396.46 o 
   1  -4   1    10962.70    10576.39    406.38 o 
  -1   4  -1    10962.70    11127.43    410.15 o 
  -1   4  -1    10962.70    11276.08    377.39 o 
  -1   4  -1    10962.70    10443.15    413.50 o 
   1  -4   2     4378.37     4451.66    171.07 o 
   1  -4   2     4378.37     4415.44    193.49 o 
   1  -4   2     4378.37     4461.47    189.18 o 
  -1   4  -2     4378.37     4597.61    173.87 o 
  -1   4  -2     4378.37     4617.34    175.38 o 
  -1   4  -2     4378.37     4261.19    181.96 o 
   1  -4   3     2230.04     2234.67    108.76 o 
   1  -4   3     2230.04     2097.02     92.49 o 
   1  -4   3     2230.04     2101.11     95.83 o 
  -1   4  -3     2230.04     2375.23    102.94 o 
  -1   4  -3     2230.04     2325.11     99.28 o 
   1  -4   4     2350.74     2327.48    103.70 o 
   1  -4   4     2350.74     2325.86    103.05 o 
   1  -4   4     2350.74     2303.44    103.05 o 
  -1   4  -4     2350.74     2407.68    106.50 o 
  -1   4  -4     2350.74     2487.45    100.36 o 
   1  -4   5     3854.72     3771.16    148.00 o 
   1  -4   5     3854.72     3790.24    158.67 o 
   1  -4   5     3854.72     3881.54    161.58 o 
  -1   4  -5     3854.72     4035.25    147.57 o 
  -1   4  -5     3854.72     3876.37    147.14 o 
  -1   4  -5     3854.72     3908.27    168.91 o 
   1  -4   6     4432.98     4371.25    197.37 o 
   1  -4   6     4432.98     4318.32    186.27 o 
   1  -4   6     4432.98     4361.65    165.89 o 
  -1   4  -6     4432.98     4758.98    172.79 o 
  -1   4  -6     4432.98     4522.81    173.98 o 
  -1   4  -6     4432.98     4457.16    193.06 o 
   1  -4   7     2634.92     2694.63    138.51 o 
   1  -4   7     2634.92     2794.23    134.42 o 
   1  -4   7     2634.92     2673.07    125.80 o 
  -1   4  -7     2634.92     2826.46    116.09 o 
  -1   4  -7     2634.92     2916.14    122.02 o 
  -1   4  -7     2634.92     2751.11    122.13 o 
   1  -4   8     1620.16     1563.65     95.07 o 
   1  -4   8     1620.16     1708.42     90.55 o 
   1  -4   8     1620.16     1705.94     92.49 o 
  -1   4  -8     1620.16     1711.33     86.88 o 
  -1   4  -8     1620.16     1838.20     86.45 o 
  -1   4  -8     1620.16     1530.13     92.06 o 
   1  -4   9     1014.63     1041.93     71.25 o 
   1  -4   9     1014.63     1027.49     76.64 o 
   1  -4   9     1014.63     1101.65     69.10 o 
  -1   4  -9     1014.63      998.28     61.55 o 
  -1   4  -9     1014.63     1073.41     69.31 o 
  -1   4  -9     1014.63      907.08     64.68 o 
   1  -4  10      849.28      731.38     63.92 o 
   1  -4  10      849.28      824.08     73.30 o 
   1  -4  10      849.28      898.68     58.10 o 
  -1   4 -10      849.28      911.83     62.30 o 
  -1   4 -10      849.28      740.43     64.46 o 
  -1   4 -10      849.28      856.42     64.68 o 
   1  -4  11      881.38      903.63     71.57 o 
   1  -4  11      881.38      907.73     58.64 o 
  -1   4 -11      881.38     1022.42     66.83 o 
  -1   4 -11      881.38      823.97     62.74 o 
   1  -4  12      894.29      931.55     82.79 o 
  -1   4 -12      894.29      998.82     81.28 o 
  -1   4 -12      894.29      850.17     80.09 o 
   1  -4  13      652.28      532.93     68.45 o 
  -1   4 -13      652.28      625.63     70.71 o 
  -1   4 -13      652.28      646.33     77.61 o 
   1  -3 -13      311.95      428.91     50.56 o 
   1  -3 -13      311.95      273.47     41.93 o 
  -1   3  13      311.95      274.87     48.18 o 
   1  -3 -12      619.84      659.27     58.21 o 
   1  -3 -12      619.84      605.26     59.93 o 
  -1   3  12      619.84      677.81     58.21 o 
   1  -3 -11     1010.21     1050.45     68.56 o 
   1  -3 -11     1010.21      977.58     63.27 o 
  -1   3  11     1010.21      992.67     65.22 o 
  -1   3  11     1010.21     1022.21     69.20 o 
   1  -3 -10      675.55      667.46     51.31 o 
   1  -3 -10      675.55      764.36     48.94 o 
   1  -3 -10      675.55      649.46     52.17 o 
  -1   3  10      675.55      695.16     48.94 o 
  -1   3  10      675.55      743.13     55.51 o 
   1  -3  -9       78.45       72.01     22.31 o 
   1  -3  -9       78.45      153.39     29.32 o 
   1  -3  -9       78.45       93.56     21.67 o 
  -1   3   9       78.45      105.10     25.87 o 
  -1   3   9       78.45       59.18     24.04 o 
   1  -3  -8      392.59      441.41     34.93 o 
   1  -3  -8      392.59      410.69     36.00 o 
   1  -3  -8      392.59      494.66     34.28 o 
  -1   3   8      392.59      385.15     31.69 o 
  -1   3   8      392.59      479.03     37.62 o 
   1  -3  -7      804.12      834.75     48.08 o 
   1  -3  -7      804.12      782.69     44.84 o 
  -1   3   7      804.12      809.64     41.28 o 
  -1   3   7      804.12      852.54     44.52 o 
   1  -3  -6     2395.77     2370.81    104.45 o 
   1  -3  -6     2395.77     2252.78     95.29 o 
  -1   3   6     2395.77     2303.98     91.62 o 
  -1   3   6     2395.77     2456.29     95.40 o 
   1  -3  -5     2895.63     2845.75    125.04 o 
   1  -3  -5     2895.63     2625.64    124.50 o 
  -1   3   5     2895.63     2838.96    111.46 o 
  -1   3   5     2895.63     2884.45    105.53 o 
   1  -3  -4      382.24      382.67     25.55 o 
   1  -3  -4      382.24      370.38     22.96 o 
  -1   3   4      382.24      416.41     24.90 o 
  -1   3   4      382.24      391.18     23.61 o 
   1  -3  -3      293.19      301.61     21.24 o 
   1  -3  -3      293.19      287.27     21.45 o 
  -1   3   3      293.19      297.08     21.45 o 
  -1   3   3      293.19      323.81     21.24 o 
   1  -3  -2      192.73      195.32     14.66 o 
   1  -3  -2      192.73      176.24     15.85 o 
  -1   3   2      192.73      189.07     15.85 o 
  -1   3   2      192.73      207.07     15.63 o 
   1  -3  -1     3612.30     3441.53    137.87 o 
   1  -3  -1     3612.30     3532.94    151.13 o 
  -1   3   1     3612.30     3704.44    147.25 o 
  -1   3   1     3612.30     3700.77    141.75 o 
   1  -3   0     8485.04     8307.22    296.43 o 
   1  -3   0     8485.04     7923.69    297.08 o 
  -1   3   0     8485.04     8546.42    318.96 o 
   1  -3   1     9905.48     9762.76    351.41 o 
   1  -3   1     9905.48     9702.50    344.29 o 
   1  -3   1     9905.48     9345.06    355.50 o 
  -1   3  -1     9905.48     9802.97    372.43 o 
  -1   3  -1     9905.48     9931.46    357.77 o 
   1  -3   2     2146.14     2054.98     85.48 o 
   1  -3   2     2146.14     1894.04     86.45 o 
   1  -3   2     2146.14     2123.32     93.89 o 
  -1   3  -2     2146.14     2073.95     92.59 o 
  -1   3  -2     2146.14     2160.40     89.79 o 
  -1   3  -2     2146.14     2052.50     93.13 o 
   1  -3   3     2118.83     1999.03     84.94 o 
   1  -3   3     2118.83     1993.64     84.08 o 
   1  -3   3     2118.83     2108.87     86.67 o 
  -1   3  -3     2118.83     2081.28     91.09 o 
  -1   3  -3     2118.83     2064.36     84.94 o 
  -1   3  -3     2118.83     1982.65     87.10 o 
   1  -3   4      999.63      973.92     50.12 o 
   1  -3   4      999.63      946.10     48.08 o 
   1  -3   4      999.63      965.83     50.45 o 
  -1   3  -4      999.63     1030.08     49.69 o 
  -1   3  -4      999.63     1025.66     49.26 o 
   1  -3   5     2744.21     2715.32    124.72 o 
   1  -3   5     2744.21     2613.13    120.73 o 
   1  -3   5     2744.21     2697.43    115.12 o 
  -1   3  -5     2744.21     2764.48    111.35 o 
  -1   3  -5     2744.21     2779.14    106.18 o 
  -1   3  -5     2744.21     2900.08    125.80 o 
   1  -3   6     4873.89     4781.94    198.02 o 
   1  -3   6     4873.89     4783.45    195.75 o 
   1  -3   6     4873.89     4750.68    193.81 o 
   1  -3   6     4873.89     4845.00    198.45 o 
  -1   3  -6     4873.89     5023.61    183.68 o 
  -1   3  -6     4873.89     5012.40    178.94 o 
  -1   3  -6     4873.89     4962.93    209.87 o 
   1  -3   7     2181.60     2182.93    103.48 o 
   1  -3   7     2181.60     2207.83    105.31 o 
   1  -3   7     2181.60     2248.14    104.13 o 
  -1   3  -7     2181.60     2303.87     89.25 o 
  -1   3  -7     2181.60     2367.15     94.54 o 
  -1   3  -7     2181.60     2333.73    109.52 o 
   1  -3   8     3091.03     2986.10    137.87 o 
   1  -3   8     3091.03     3106.94    153.61 o 
   1  -3   8     3091.03     3053.58    126.55 o 
  -1   3  -8     3091.03     3310.45    131.18 o 
  -1   3  -8     3091.03     3232.62    133.02 o 
  -1   3  -8     3091.03     3197.59    155.22 o 
   1  -3   9      637.12      714.89     51.31 o 
   1  -3   9      637.12      642.34     53.57 o 
   1  -3   9      637.12      682.12     48.61 o 
  -1   3  -9      637.12      728.68     44.84 o 
  -1   3  -9      637.12      761.67     51.96 o 
  -1   3  -9      637.12      586.18     46.46 o 
   1  -3  10     1326.93     1368.22     89.25 o 
   1  -3  10     1326.93     1247.28     92.16 o 
   1  -3  10     1326.93     1391.18     81.38 o 
  -1   3 -10     1326.93     1459.96     78.80 o 
  -1   3 -10     1326.93     1503.72     88.93 o 
  -1   3 -10     1326.93     1221.09     84.94 o 
   1  -3  11     1534.57     1488.41    105.31 o 
   1  -3  11     1534.57     1449.61     91.19 o 
  -1   3 -11     1534.57     1701.52     97.34 o 
  -1   3 -11     1534.57     1524.42     90.22 o 
   1  -3  12     1352.13     1351.73    101.97 o 
  -1   3 -12     1352.13     1436.67     94.97 o 
  -1   3 -12     1352.13     1171.61     85.05 o 
   1  -3  13     1037.40      956.67     90.22 o 
  -1   3 -13     1037.40     1072.87     94.86 o 
   1  -2 -14      235.53      318.64     53.25 o 
   1  -2 -14      235.53      236.50     48.29 o 
  -1   2  14      235.53      233.05     49.37 o 
   1  -2 -13      553.70      655.71     65.54 o 
   1  -2 -13      553.70      539.29     55.62 o 
  -1   2  13      553.70      516.76     63.17 o 
   1  -2 -12     1044.62     1119.65     72.55 o 
   1  -2 -12     1044.62     1006.79     67.26 o 
  -1   2  12     1044.62     1091.52     79.01 o 
  -1   2  12     1044.62     1115.23     83.86 o 
   1  -2 -11     1288.17     1338.04     83.11 o 
   1  -2 -11     1288.17     1326.08     76.53 o 
  -1   2  11     1288.17     1198.13     74.92 o 
  -1   2  11     1288.17     1336.86     86.34 o 
   1  -2 -10     1264.77     1432.79     79.66 o 
   1  -2 -10     1264.77     1458.02     76.43 o 
   1  -2 -10     1264.77     1284.47     83.43 o 
  -1   2  10     1264.77     1322.84     72.22 o 
  -1   2  10     1264.77     1418.56     79.66 o 
   1  -2  -9     1152.52     1167.84     64.89 o 
   1  -2  -9     1152.52     1258.71     70.17 o 
   1  -2  -9     1152.52     1170.96     71.36 o 
  -1   2   9     1152.52     1150.80     65.00 o 
  -1   2   9     1152.52     1207.18     64.03 o 
   1  -2  -8      879.62      962.49     53.03 o 
   1  -2  -8      879.62      906.54     53.14 o 
   1  -2  -8      879.62      858.68     47.54 o 
  -1   2   8      879.62      926.70     47.97 o 
  -1   2   8      879.62      909.56     51.20 o 
   1  -2  -7      408.31      450.47     31.80 o 
   1  -2  -7      408.31      426.22     30.18 o 
   1  -2  -7      408.31      437.00     32.01 o 
  -1   2   7      408.31      371.13     27.49 o 
  -1   2   7      408.31      419.64     29.10 o 
   1  -2  -6      556.95      561.50     32.34 o 
   1  -2  -6      556.95      531.96     30.72 o 
   1  -2  -6      556.95      571.41     32.45 o 
  -1   2   6      556.95      535.52     30.72 o 
  -1   2   6      556.95      558.80     31.48 o 
   1  -2  -5     1831.22     1730.30     71.25 o 
   1  -2  -5     1831.22     1696.67     77.50 o 
  -1   2   5     1831.22     1759.73     70.17 o 
  -1   2   5     1831.22     1750.35     65.86 o 
   1  -2  -4     2741.95     2631.24    111.78 o 
   1  -2  -4     2741.95     2560.96    107.58 o 
  -1   2   4     2741.95     2633.51    101.86 o 
  -1   2   4     2741.95     2602.46     99.71 o 
   1  -2  -3     1814.07     1731.70     77.18 o 
   1  -2  -3     1814.07     1730.95     75.46 o 
  -1   2   3     1814.07     1793.79     75.46 o 
  -1   2   3     1814.07     1771.70     66.72 o 
   1  -2  -2      557.69      521.51     26.41 o 
   1  -2  -2      557.69      524.85     29.75 o 
  -1   2   2      557.69      594.27     28.78 o 
  -1   2   2      557.69      569.37     28.35 o 
   1  -2  -1     1574.66     1491.43     61.77 o 
   1  -2  -1     1574.66     1527.33     65.32 o 
  -1   2   1     1574.66     1600.63     66.40 o 
  -1   2   1     1574.66     1561.07     61.77 o 
  -1   2   1     1574.66     1678.89     76.86 o 
   1  -2   0     5046.92     4971.12    179.69 o 
   1  -2   0     5046.92     4913.02    172.15 o 
   1  -2   0     5046.92     4658.41    163.31 o 
  -1   2   0     5046.92     5064.58    195.54 o 
  -1   2   0     5046.92     5063.28    187.13 o 
  -1   2   0     5046.92     5000.76    197.91 o 
   1  -2   1     3111.45     3015.53    112.75 o 
   1  -2   1     3111.45     2941.04    111.14 o 
   1  -2   1     3111.45     2986.31    123.53 o 
  -1   2  -1     3111.45     3020.16    120.08 o 
  -1   2  -1     3111.45     2871.19    117.17 o 
  -1   2  -1     3111.45     2986.64    114.15 o 
   1  -2   2      312.51      305.81     18.97 o 
   1  -2   2      312.51      284.25     19.19 o 
   1  -2   2      312.51      286.30     18.11 o 
  -1   2  -2      312.51      309.48     18.32 o 
  -1   2  -2      312.51      278.32     18.11 o 
  -1   2  -2      312.51      272.39     19.19 o 
   1  -2   3      214.17      184.76     16.28 o 
   1  -2   3      214.17      193.81     17.35 o 
   1  -2   3      214.17      209.01     15.31 o 
  -1   2  -3      214.17      216.23     16.38 o 
  -1   2  -3      214.17      210.41     17.14 o 
  -1   2  -3      214.17      222.70     14.77 o 
   1  -2   4      640.69      699.47     34.93 o 
   1  -2   4      640.69      642.77     34.39 o 
   1  -2   4      640.69      656.03     32.88 o 
  -1   2  -4      640.69      722.76     36.97 o 
  -1   2  -4      640.69      694.30     36.65 o 
   1  -2   5     2368.29     2173.34     92.38 o 
   1  -2   5     2368.29     2276.39    100.03 o 
   1  -2   5     2368.29     2217.21     99.39 o 
  -1   2  -5     2368.29     2355.51     94.97 o 
  -1   2  -5     2368.29     2351.84     94.10 o 
   1  -2   6     3001.46     2754.56    113.72 o 
   1  -2   6     3001.46     2998.82    117.17 o 
   1  -2   6     3001.46     2962.82    129.24 o 
  -1   2  -6     3001.46     2907.30    111.24 o 
  -1   2  -6     3001.46     2928.11    106.18 o 
  -1   2  -6     3001.46     2919.81    126.77 o 
   1  -2   7     1697.94     1677.70     79.88 o 
   1  -2   7     1697.94     1709.93     80.31 o 
   1  -2   7     1697.94     1615.61     83.86 o 
  -1   2  -7     1697.94     1791.31     74.05 o 
  -1   2  -7     1697.94     1804.36     81.92 o 
  -1   2  -7     1697.94     1806.30     76.43 o 
   1  -2   8     1269.94     1201.04     74.05 o 
   1  -2   8     1269.94     1225.18     68.66 o 
   1  -2   8     1269.94     1271.53     57.78 o 
  -1   2  -8     1269.94     1345.80     64.03 o 
  -1   2  -8     1269.94     1318.75     72.87 o 
  -1   2  -8     1269.94     1332.11     72.55 o 
   1  -2   9      423.14      403.26     36.11 o 
   1  -2   9      423.14      497.47     41.72 o 
   1  -2   9      423.14      442.17     34.17 o 
  -1   2  -9      423.14      485.39     38.59 o 
  -1   2  -9      423.14      485.18     37.62 o 
  -1   2  -9      423.14      646.22     44.52 o 
   1  -2  10      964.89      993.32     68.02 o 
   1  -2  10      964.89      985.66     68.66 o 
  -1   2 -10      964.89     1012.72     59.93 o 
  -1   2 -10      964.89     1043.77     64.57 o 
  -1   2 -10      964.89      858.79     63.92 o 
   1  -2  11     1349.26     1420.72     90.01 o 
  -1   2 -11     1349.26     1520.32     87.64 o 
  -1   2 -11     1349.26     1326.62     83.65 o 
   1  -2  12     1148.33     1358.09     90.12 o 
  -1   2 -12     1148.33     1395.71     83.76 o 
  -1   2 -12     1148.33      951.93     78.58 o 
   1  -2  13      715.99      688.80     71.47 o 
  -1   2 -13      715.99      768.78     74.59 o 
   1  -1 -14      545.57      490.57     63.17 o 
   1  -1 -14      545.57      512.02     62.74 o 
  -1   1  14      545.57      518.27     69.31 o 
   1  -1 -13      548.81      583.59     52.71 o 
   1  -1 -13      548.81      501.46     59.39 o 
  -1   1  13      548.81      599.33     58.21 o 
   1  -1 -12     1349.23     1411.77     85.05 o 
   1  -1 -12     1349.23     1322.41     93.24 o 
  -1   1  12     1349.23     1383.53     85.91 o 
  -1   1  12     1349.23     1405.52     91.73 o 
   1  -1 -11     1738.35     1893.93     96.58 o 
   1  -1 -11     1738.35     1827.96     97.77 o 
  -1   1  11     1738.35     1768.79     96.58 o 
  -1   1  11     1738.35     1960.98    101.65 o 
   1  -1 -10     2418.60     2491.65    113.29 o 
   1  -1 -10     2418.60     2463.52    121.05 o 
   1  -1 -10     2418.60     2519.14    111.78 o 
  -1   1  10     2418.60     2440.56    118.25 o 
  -1   1  10     2418.60     2528.62    119.33 o 
   1  -1  -9     1184.43     1212.57     61.01 o 
   1  -1  -9     1184.43     1209.55     70.39 o 
   1  -1  -9     1184.43     1220.01     60.36 o 
  -1   1   9     1184.43     1170.21     59.29 o 
  -1   1   9     1184.43     1172.26     67.91 o 
   1  -1  -8      697.64      735.37     39.56 o 
   1  -1  -8      697.64      719.85     40.42 o 
   1  -1  -8      697.64      680.18     40.53 o 
  -1   1   8      697.64      745.72     43.01 o 
  -1   1   8      697.64      698.29     46.46 o 
   1  -1  -7     2095.22     2106.29     81.17 o 
   1  -1  -7     2095.22     2111.57     84.83 o 
   1  -1  -7     2095.22     2058.10     89.79 o 
  -1   1   7     2095.22     2096.69     82.14 o 
  -1   1   7     2095.22     2023.18     81.17 o 
   1  -1  -6     7875.99     7863.76    275.09 o 
   1  -1  -6     7875.99     7560.32    267.11 o 
   1  -1  -6     7875.99     7433.66    291.37 o 
  -1   1   6     7875.99     7573.80    259.14 o 
  -1   1   6     7875.99     7752.09    276.92 o 
   1  -1  -5     4906.03     4723.52    172.90 o 
   1  -1  -5     4906.03     4613.35    167.51 o 
   1  -1  -5     4906.03     4591.58    185.30 o 
  -1   1   5     4906.03     4744.21    172.04 o 
  -1   1   5     4906.03     4618.53    173.76 o 
   1  -1  -4     1324.20     1253.32     56.27 o 
   1  -1  -4     1324.20     1278.22     56.81 o 
   1  -1  -4     1324.20     1262.80     56.59 o 
  -1   1   4     1324.20     1272.72     59.50 o 
  -1   1   4     1324.20     1266.90     51.74 o 
   1  -1  -3       55.55       68.23     10.13 o 
   1  -1  -3       55.55       56.16     10.24 o 
  -1   1   3       55.55       58.96     10.24 o 
  -1   1   3       55.55       55.30      9.27 o 
   1  -1  -2     2365.28     2259.03     87.96 o 
   1  -1  -2     2365.28     2232.62     87.10 o 
  -1   1   2     2365.28     2299.45     87.10 o 
  -1   1   2     2365.28     2279.84     81.38 o 
  -1   1   2     2365.28     2616.80    108.01 o 
   1  -1  -1    13083.43    12487.24    401.21 o 
   1  -1  -1    13083.43    12986.87    401.32 o 
   1  -1  -1    13083.43    10569.27    417.92 o 
  -1   1   1    13083.43    13126.35    434.41 o 
  -1   1   1    13083.43    13108.03    466.75 o 
   1  -1   0     3989.35     3808.13    133.02 o 
   1  -1   0     3989.35     3781.62    128.81 o 
   1  -1   0     3989.35     3694.41    139.16 o 
  -1   1   0     3989.35     3459.53    128.81 o 
  -1   1   0     3989.35     3798.54    134.74 o 
   1  -1   1     4201.30     3834.76    137.11 o 
   1  -1   1     4201.30     3864.62    138.95 o 
  -1   1  -1     4201.30     3934.36    134.63 o 
  -1   1  -1     4201.30     3751.22    134.53 o 
  -1   1  -1     4201.30     3933.93    150.80 o 
   1  -1   2     1412.40     1282.31     53.47 o 
   1  -1   2     1412.40     1328.66     49.91 o 
   1  -1   2     1412.40     1337.40     54.76 o 
  -1   1  -2     1412.40     1313.79     55.08 o 
  -1   1  -2     1412.40     1375.66     53.47 o 
  -1   1  -2     1412.40     1238.12     54.87 o 
   1  -1   3      243.42      217.64     15.74 o 
   1  -1   3      243.42      210.84     15.52 o 
   1  -1   3      243.42      232.30     12.94 o 
  -1   1  -3      243.42      249.97     16.60 o 
  -1   1  -3      243.42      215.16     16.38 o 
  -1   1  -3      243.42      232.51     14.77 o 
   1  -1   4      229.09      262.91     19.19 o 
   1  -1   4      229.09      230.25     19.83 o 
   1  -1   4      229.09      255.47     14.12 o 
  -1   1  -4      229.09      244.69     17.46 o 
  -1   1  -4      229.09      258.81     18.11 o 
  -1   1  -4      229.09      210.20     15.41 o 
   1  -1   5      285.45      295.89     22.53 o 
   1  -1   5      285.45      270.45     22.31 o 
   1  -1   5      285.45      300.42     16.38 o 
  -1   1  -5      285.45      314.11     21.67 o 
  -1   1  -5      285.45      282.53     20.59 o 
   1  -1   6     1966.22     1993.43     82.35 o 
   1  -1   6     1966.22     1982.32     92.06 o 
   1  -1   6     1966.22     1934.36     81.60 o 
  -1   1  -6     1966.22     1933.39     77.18 o 
  -1   1  -6     1966.22     1978.88     84.40 o 
  -1   1  -6     1966.22     1838.31     81.60 o 
   1  -1   7     2678.24     2660.13    122.35 o 
   1  -1   7     2678.24     2734.72    113.18 o 
   1  -1   7     2678.24     2625.42    114.48 o 
  -1   1  -7     2678.24     2811.37    107.04 o 
  -1   1  -7     2678.24     2812.44    113.18 o 
  -1   1  -7     2678.24     2746.26    123.85 o 
   1  -1   8      761.53      743.45     42.79 o 
   1  -1   8      761.53      674.36     47.64 o 
  -1   1  -8      761.53      809.75     47.00 o 
  -1   1  -8      761.53      820.53     50.12 o 
  -1   1  -8      761.53      805.97     47.64 o 
   1  -1   9      363.26      359.17     31.48 o 
   1  -1   9      363.26      441.31     40.42 o 
  -1   1  -9      363.26      442.82     35.57 o 
  -1   1  -9      363.26      379.43     36.33 o 
  -1   1  -9      363.26      591.14     40.42 o 
   1  -1  10      225.86      249.43     34.28 o 
   1  -1  10      225.86      229.28     39.02 o 
  -1   1 -10      225.86      278.00     33.42 o 
  -1   1 -10      225.86      243.07     35.79 o 
  -1   1 -10      225.86      180.45     22.74 o 
   1  -1  11      514.76      414.47     48.94 o 
  -1   1 -11      514.76      642.88     47.32 o 
  -1   1 -11      514.76      488.20     38.37 o 
   1  -1  12      729.95      732.89     68.45 o 
  -1   1 -12      729.95      778.59     62.20 o 
  -1   1 -12      729.95      695.27     56.27 o 
   1  -1  13      364.81      278.00     51.74 o 
  -1   1 -13      364.81      359.82     51.74 o 
   1   0 -14      224.79      207.93     39.88 o 
   1   0 -14      224.79      260.43     45.70 o 
  -1   0  14      224.79      184.87     45.27 o 
   1   0 -13      318.85      339.77     43.87 o 
   1   0 -13      318.85      305.38     42.15 o 
  -1   0  13      318.85      388.27     51.63 o 
   1   0 -12     1148.39     1321.87     83.76 o 
   1   0 -12     1148.39     1260.75     83.76 o 
  -1   0  12     1148.39     1208.58     83.76 o 
  -1   0  12     1148.39     1239.95     85.05 o 
   1   0 -11     1783.97     1869.14     98.20 o 
   1   0 -11     1783.97     1869.25    106.18 o 
   1   0 -11     1783.97     1954.62    108.87 o 
  -1   0  11     1783.97     1792.82    103.91 o 
  -1   0  11     1783.97     1919.91    105.31 o 
   1   0 -10     2572.99     2614.00    118.03 o 
   1   0 -10     2572.99     2597.93    130.32 o 
   1   0 -10     2572.99     2592.65    121.27 o 
  -1   0  10     2572.99     2489.93    124.61 o 
  -1   0  10     2572.99     2666.06    122.02 o 
   1   0  -9     1740.42     1910.86     80.41 o 
   1   0  -9     1740.42     1863.86     89.25 o 
   1   0  -9     1740.42     1839.71     98.52 o 
  -1   0   9     1740.42     1717.37     88.82 o 
  -1   0   9     1740.42     1695.49     80.85 o 
   1   0  -8     1769.92     1852.76     77.29 o 
   1   0  -8     1769.92     1905.25     85.26 o 
   1   0  -8     1769.92     1826.78     85.05 o 
  -1   0   8     1769.92     1744.10     84.94 o 
  -1   0   8     1769.92     1808.88     81.92 o 
   1   0  -7     1263.02     1218.50     52.39 o 
   1   0  -7     1263.02     1250.62     55.19 o 
   1   0  -7     1263.02     1178.08     61.55 o 
  -1   0   7     1263.02     1149.83     58.42 o 
  -1   0   7     1263.02     1285.12     62.95 o 
   1   0  -6     2615.70     2574.11    101.54 o 
   1   0  -6     2615.70     2640.73     97.55 o 
   1   0  -6     2615.70     2462.44    103.05 o 
  -1   0   6     2615.70     2502.86    104.13 o 
  -1   0   6     2615.70     2562.36    108.87 o 
   1   0  -5     4109.65     3804.79    141.86 o 
   1   0  -5     4109.65     3903.31    143.90 o 
   1   0  -5     4109.65     3694.52    148.54 o 
  -1   0   5     4109.65     3783.13    146.28 o 
  -1   0   5     4109.65     3746.37    138.62 o 
   1   0  -4    16657.32    15473.67    513.10 o 
   1   0  -4    16657.32    15680.85    522.80 o 
   1   0  -4    16657.32    15444.89    542.53 o 
  -1   0   4    16657.32    15303.14    530.78 o 
  -1   0   4    16657.32    15270.37    517.52 o 
   1   0  -3    15974.55    14112.56    487.12 o 
   1   0  -3    15974.55    15572.95    499.19 o 
   1   0  -3    15974.55    14831.33    521.94 o 
  -1   0   3    15974.55    14409.31    498.65 o 
  -1   0   3    15974.55    14812.35    482.48 o 
  -1   0   3    15974.55    15084.64    509.11 o 
   1   0  -2     4272.33     3881.76    133.99 o 
   1   0  -2     4272.33     4123.54    138.30 o 
   1   0  -2     4272.33     4300.00    173.98 o 
   1   0  -2     4272.33     3890.16    148.54 o 
  -1   0   2     4272.33     3914.53    138.41 o 
  -1   0   2     4272.33     3998.39    135.71 o 
  -1   0   2     4272.33     4491.54    170.31 o 
  -1   0   2     4272.33     3991.27    149.51 o 
   1   0   0      791.14      808.34     30.40 o 
   1   0   0      791.14      795.30     29.00 o 
   1   0   0      791.14      822.79     31.80 o 
   1   0   0      791.14      859.44     34.60 o 
  -1   0   0      791.14      630.92     23.71 o 
  -1   0   0      791.14      612.59     29.64 o 
   1   0   1    14164.08    13072.35    429.23 o 
   1   0   1    14164.08    13184.56    413.50 o 
   1   0   1    14164.08    13256.68    460.82 o 
  -1   0  -1    14164.08    13004.22    418.89 o 
  -1   0  -1    14164.08    13560.01    427.40 o 
  -1   0  -1    14164.08    13477.22    483.56 o 
   1   0   2     4176.81     3659.49    137.44 o 
   1   0   2     4176.81     3968.31    134.74 o 
   1   0   2     4176.81     3652.80    116.52 o 
  -1   0  -2     4176.81     3918.30    136.57 o 
  -1   0  -2     4176.81     3781.51    136.57 o 
  -1   0  -2     4176.81     4046.90    161.26 o 
   1   0   3     1192.05     1116.96     47.54 o 
   1   0   3     1192.05     1150.27     45.27 o 
   1   0   3     1192.05     1095.18     38.05 o 
  -1   0  -3     1192.05     1168.05     45.27 o 
  -1   0  -3     1192.05     1147.46     49.26 o 
  -1   0  -3     1192.05     1172.58     43.76 o 
   1   0   4     1777.59     1679.10     68.45 o 
   1   0   4     1777.59     1684.17     65.22 o 
  -1   0  -4     1777.59     1756.50     64.35 o 
  -1   0  -4     1777.59     1694.19     64.89 o 
  -1   0  -4     1777.59     1665.84     66.94 o 
   1   0   5     2100.00     1993.00     77.40 o 
   1   0   5     2100.00     2042.04     78.69 o 
  -1   0  -5     2100.00     2031.59     81.28 o 
  -1   0  -5     2100.00     2059.94     80.09 o 
  -1   0  -5     2100.00     2001.94     79.44 o 
   1   0   6     3409.04     3278.11    130.43 o 
   1   0   6     3409.04     3459.31    128.92 o 
  -1   0  -6     3409.04     3436.46    127.84 o 
  -1   0  -6     3409.04     3406.60    123.75 o 
  -1   0  -6     3409.04     3423.53    137.01 o 
   1   0   7     1550.55     1508.25     77.29 o 
   1   0   7     1550.55     1551.04     67.59 o 
  -1   0  -7     1550.55     1618.20     72.11 o 
  -1   0  -7     1550.55     1571.52     76.96 o 
  -1   0  -7     1550.55     1569.04     75.24 o 
   1   0   8      544.81      504.80     35.57 o 
   1   0   8      544.81      563.65     38.81 o 
  -1   0  -8      544.81      528.51     38.16 o 
  -1   0  -8      544.81      562.90     41.39 o 
  -1   0  -8      544.81      603.97     36.33 o 
   1   0   9      555.06      523.88     41.72 o 
   1   0   9      555.06      659.48     46.57 o 
  -1   0  -9      555.06      660.67     45.06 o 
  -1   0  -9      555.06      601.27     46.57 o 
  -1   0  -9      555.06      653.12     41.72 o 
   1   0  10      367.60      345.37     42.69 o 
   1   0  10      367.60      411.66     42.58 o 
  -1   0 -10      367.60      401.96     42.69 o 
  -1   0 -10      367.60      464.05     40.96 o 
  -1   0 -10      367.60      314.97     26.30 o 
   1   0  11      320.27      308.61     40.31 o 
  -1   0 -11      320.27      398.94     39.45 o 
  -1   0 -11      320.27      288.35     30.72 o 
   1   0  12      444.37      451.44     53.79 o 
  -1   0 -12      444.37      497.36     49.80 o 
  -1   0 -12      444.37      446.27     39.45 o 
   1   0  13      215.16      227.77     42.58 o 
  -1   0 -13      215.16      175.92     40.31 o 
   1   1 -14      189.69      117.60     35.14 o 
   1   1 -14      189.69      233.37     41.82 o 
  -1  -1  14      189.69      145.84     45.81 o 
   1   1 -13      160.16      198.45     35.03 o 
   1   1 -13      160.16      210.41     35.68 o 
  -1  -1  13      160.16      163.42     38.16 o 
   1   1 -12      318.25      414.25     39.56 o 
   1   1 -12      318.25      397.00     43.01 o 
  -1  -1  12      318.25      304.95     38.81 o 
  -1  -1  12      318.25      370.92     48.72 o 
   1   1 -11     1227.64     1236.72     74.92 o 
   1   1 -11     1227.64     1240.92     80.41 o 
   1   1 -11     1227.64     1299.45     85.16 o 
  -1  -1  11     1227.64     1228.63     75.67 o 
  -1  -1  11     1227.64     1276.71     83.76 o 
   1   1 -10     1252.53     1351.52     67.80 o 
   1   1 -10     1252.53     1420.29     80.85 o 
   1   1 -10     1252.53     1289.54     77.29 o 
  -1  -1  10     1252.53     1227.34     73.52 o 
  -1  -1  10     1252.53     1264.42     68.45 o 
   1   1  -9     1255.60     1321.55     60.47 o 
   1   1  -9     1255.60     1351.52     67.69 o 
   1   1  -9     1255.60     1304.30     68.13 o 
  -1  -1   9     1255.60     1251.92     67.91 o 
  -1  -1   9     1255.60     1256.23     74.38 o 
   1   1  -8      621.85      685.89     36.87 o 
   1   1  -8      621.85      667.13     40.64 o 
   1   1  -8      621.85      700.98     41.93 o 
  -1  -1   8      621.85      608.82     38.48 o 
  -1  -1   8      621.85      596.96     41.39 o 
  -1  -1   8      621.85      675.43     38.70 o 
   1   1  -7     1285.36     1310.45     56.59 o 
   1   1  -7     1285.36     1348.07     57.24 o 
   1   1  -7     1285.36     1292.66     61.87 o 
  -1  -1   7     1285.36     1155.66     56.59 o 
  -1  -1   7     1285.36     1289.10     57.24 o 
  -1  -1   7     1285.36     1313.68     58.10 o 
   1   1  -6     2728.26     2559.78     96.26 o 
   1   1  -6     2728.26     2685.79    100.68 o 
   1   1  -6     2728.26     2500.17    102.73 o 
  -1  -1   6     2728.26     2468.69    105.64 o 
  -1  -1   6     2728.26     2495.85    109.30 o 
  -1  -1   6     2728.26     2555.79    103.91 o 
   1   1  -5     8853.10     8241.04    293.52 o 
   1   1  -5     8853.10     8837.03    302.79 o 
   1   1  -5     8853.10     8552.67    314.54 o 
  -1  -1   5     8853.10     8311.54    290.07 o 
  -1  -1   5     8853.10     8396.80    288.13 o 
  -1  -1   5     8853.10     8527.88    308.07 o 
   1   1  -4     7170.80     6994.19    247.82 o 
   1   1  -4     7170.80     7116.54    252.78 o 
   1   1  -4     7170.80     6969.72    258.06 o 
  -1  -1   4     7170.80     6240.50    228.09 o 
  -1  -1   4     7170.80     6974.89    247.60 o 
  -1  -1   4     7170.80     7407.15    289.96 o 
  -1  -1   4     7170.80     6736.78    240.92 o 
   1   1  -3     5045.40     4728.04    171.50 o 
   1   1  -3     5045.40     4878.20    179.91 o 
   1   1  -3     5045.40     5169.35    213.11 o 
   1   1  -3     5045.40     4763.62    176.78 o 
  -1  -1   3     5045.40     4532.29    176.35 o 
  -1  -1   3     5045.40     4730.42    176.67 o 
  -1  -1   3     5045.40     5040.97    200.50 o 
  -1  -1   3     5045.40     4705.19    181.74 o 
   1   1  -2     3866.79     3633.40    133.66 o 
   1   1  -2     3866.79     3850.93    139.81 o 
   1   1  -2     3866.79     3823.66    154.14 o 
   1   1  -2     3866.79     3760.92    143.26 o 
  -1  -1   2     3866.79     3660.24    134.53 o 
  -1  -1   2     3866.79     3743.67    142.93 o 
   1   1  -1     3983.81     3911.08    139.81 o 
   1   1  -1     3983.81     4092.71    148.97 o 
   1   1  -1     3983.81     3752.40    139.92 o 
  -1  -1   1     3983.81     3987.93    146.06 o 
  -1  -1   1     3983.81     3946.65    140.78 o 
  -1  -1   1     3983.81     3895.12    140.99 o 
   1   1   0    13834.78    13762.44    454.46 o 
   1   1   0    13834.78    13408.88    453.16 o 
   1   1   0    13834.78    12864.31    416.30 o 
   1   1   0    13834.78    13094.66    453.06 o 
  -1  -1   0    13834.78    13026.11    446.27 o 
  -1  -1   0    13834.78    13566.15    456.51 o 
  -1  -1   0    13834.78    13148.99    416.41 o 
  -1  -1   0    13834.78    13185.64    451.66 o 
   1   1   1     8507.56     6433.99    250.73 o 
   1   1   1     8507.56     7906.45    260.64 o 
   1   1   1     8507.56     7749.61    242.43 o 
   1   1   1     8507.56     7961.31    278.32 o 
  -1  -1  -1     8507.56     7690.00    263.45 o 
  -1  -1  -1     8507.56     7564.09    264.31 o 
  -1  -1  -1     8507.56     7790.35    269.38 o 
   1   1   2     9162.91     8339.02    294.92 o 
   1   1   2     9162.91     8492.95    288.99 o 
   1   1   2     9162.91     8526.04    314.87 o 
  -1  -1  -2     9162.91     8433.56    287.05 o 
  -1  -1  -2     9162.91     8399.06    290.18 o 
  -1  -1  -2     9162.91     8643.43    312.39 o 
   1   1   3     4207.78     3828.18    145.95 o 
   1   1   3     4207.78     3934.14    146.81 o 
  -1  -1  -3     4207.78     3988.26    135.82 o 
  -1  -1  -3     4207.78     3811.47    138.51 o 
  -1  -1  -3     4207.78     3846.29    123.10 o 
  -1  -1  -3     4207.78     3860.31    160.50 o 
   1   1   4     2331.13     2425.25     93.56 o 
   1   1   4     2331.13     2343.76     86.77 o 
  -1  -1  -4     2331.13     2346.45     86.77 o 
  -1  -1  -4     2331.13     2438.62     96.26 o 
  -1  -1  -4     2331.13     2348.72     83.43 o 
  -1  -1  -4     2331.13     2369.84    105.64 o 
   1   1   5     2986.40     2942.12    111.03 o 
   1   1   5     2986.40     3044.52    109.52 o 
  -1  -1  -5     2986.40     3010.78    110.49 o 
  -1  -1  -5     2986.40     2967.99    110.06 o 
  -1  -1  -5     2986.40     2970.68    108.33 o 
   1   1   6     3383.04     3276.93    124.39 o 
   1   1   6     3383.04     3406.39    124.72 o 
  -1  -1  -6     3383.04     3356.37    123.85 o 
  -1  -1  -6     3383.04     3346.56    123.42 o 
  -1  -1  -6     3383.04     3252.78    132.05 o 
   1   1   7     3913.27     3797.46    149.40 o 
   1   1   7     3913.27     3719.96    156.62 o 
  -1  -1  -7     3913.27     3918.62    165.25 o 
  -1  -1  -7     3913.27     3925.95    144.12 o 
  -1  -1  -7     3913.27     3955.81    162.98 o 
   1   1   8     2551.87     2528.41    105.96 o 
   1   1   8     2551.87     2573.68    112.43 o 
  -1  -1  -8     2551.87     2790.78    119.22 o 
  -1  -1  -8     2551.87     2569.48    108.55 o 
  -1  -1  -8     2551.87     2600.63    121.59 o 
   1   1   9     1007.12     1022.21     65.54 o 
   1   1   9     1007.12     1121.05     67.91 o 
  -1  -1  -9     1007.12     1100.36     57.99 o 
  -1  -1  -9     1007.12      982.00     65.32 o 
  -1  -1  -9     1007.12     1028.46     56.81 o 
   1   1  10      304.78      314.22     36.33 o 
   1   1  10      304.78      298.80     40.31 o 
  -1  -1 -10      304.78      346.45     38.81 o 
  -1  -1 -10      304.78      336.64     40.31 o 
  -1  -1 -10      304.78      351.08     28.67 o 
   1   1  11      336.57      290.50     42.90 o 
  -1  -1 -11      336.57      398.08     39.67 o 
  -1  -1 -11      336.57      244.48     28.46 o 
   1   1  12      516.81      522.58     57.13 o 
  -1  -1 -12      516.81      562.25     56.27 o 
   1   1  13      557.66      581.44     67.59 o 
  -1  -1 -13      557.66      629.62     66.72 o 
   1   2 -14      143.72      128.27     37.94 o 
   1   2 -14      143.72      206.42     42.79 o 
  -1  -2  14      143.72      218.61     45.60 o 
   1   2 -13      125.55      142.29     34.82 o 
   1   2 -13      125.55       53.68     34.93 o 
  -1  -2  13      125.55      137.54     41.72 o 
  -1  -2  13      125.55      101.33     38.59 o 
   1   2 -12      247.14      278.22     37.73 o 
   1   2 -12      247.14      294.28     37.94 o 
  -1  -2  12      247.14      301.07     39.34 o 
  -1  -2  12      247.14      244.37     47.75 o 
  -1  -2  12      247.14      192.95     38.81 o 
   1   2 -11     1004.24      984.26     64.68 o 
   1   2 -11     1004.24     1091.63     69.85 o 
  -1  -2  11     1004.24      892.42     63.06 o 
  -1  -2  11     1004.24      905.57     69.53 o 
  -1  -2  11     1004.24      904.60     65.32 o 
   1   2 -10      581.51      621.54     41.28 o 
   1   2 -10      581.51      586.40     47.54 o 
   1   2 -10      581.51      677.81     47.64 o 
  -1  -2  10      581.51      586.72     47.75 o 
  -1  -2  10      581.51      671.77     53.36 o 
  -1  -2  10      581.51      583.16     41.50 o 
   1   2  -9      624.98      670.05     41.82 o 
   1   2  -9      624.98      649.56     45.70 o 
   1   2  -9      624.98      658.08     47.21 o 
  -1  -2   9      624.98      647.09     47.54 o 
  -1  -2   9      624.98      669.51     47.32 o 
  -1  -2   9      624.98      621.97     44.63 o 
   1   2  -8      103.89      158.13     20.70 o 
   1   2  -8      103.89       93.24     18.43 o 
   1   2  -8      103.89      146.28     24.25 o 
  -1  -2   8      103.89      145.63     24.79 o 
  -1  -2   8      103.89      131.83     25.22 o 
  -1  -2   8      103.89      106.93     19.94 o 
  -1  -2   8      103.89      110.17     20.16 o 
   1   2  -7      567.31      621.86     33.42 o 
   1   2  -7      567.31      590.28     36.43 o 
   1   2  -7      567.31      586.18     42.47 o 
  -1  -2   7      567.31      528.40     35.03 o 
  -1  -2   7      567.31      575.94     39.02 o 
  -1  -2   7      567.31      568.72     41.18 o 
  -1  -2   7      567.31      583.27     35.03 o 
   1   2  -6     1020.36     1053.79     48.72 o 
   1   2  -6     1020.36     1115.45     47.00 o 
   1   2  -6     1020.36     1013.48     50.88 o 
  -1  -2   6     1020.36      945.46     53.79 o 
  -1  -2   6     1020.36      931.55     54.76 o 
  -1  -2   6     1020.36      999.25     58.96 o 
  -1  -2   6     1020.36      995.15     53.90 o 
   1   2  -5     7418.10     7155.77    250.94 o 
   1   2  -5     7418.10     7543.61    265.60 o 
   1   2  -5     7418.10     7425.47    278.22 o 
  -1  -2   5     7418.10     7220.34    280.26 o 
  -1  -2   5     7418.10     6993.33    256.87 o 
  -1  -2   5     7418.10     7567.87    301.50 o 
  -1  -2   5     7418.10     7267.02    263.66 o 
   1   2  -4     3825.02     3700.34    142.83 o 
   1   2  -4     3825.02     3808.24    148.11 o 
   1   2  -4     3825.02     3685.68    148.43 o 
  -1  -2   4     3825.02     3708.96    142.83 o 
  -1  -2   4     3825.02     3566.89    136.90 o 
  -1  -2   4     3825.02     3679.97    155.44 o 
  -1  -2   4     3825.02     3826.24    148.54 o 
   1   2  -3     3339.58     3160.29    120.30 o 
   1   2  -3     3339.58     3395.93    129.46 o 
   1   2  -3     3339.58     3115.56    126.01 o 
  -1  -2   3     3339.58     3231.22    131.18 o 
  -1  -2   3     3339.58     3032.34    122.88 o 
  -1  -2   3     3339.58     3118.15    120.19 o 
   1   2  -2     1184.82     1164.17     50.34 o 
   1   2  -2     1184.82     1261.08     53.25 o 
   1   2  -2     1184.82     1122.78     50.02 o 
  -1  -2   2     1184.82     1094.86     55.08 o 
  -1  -2   2     1184.82     1092.60     51.31 o 
  -1  -2   2     1184.82     1113.08     48.61 o 
   1   2  -1      115.11      157.92     12.61 o 
   1   2  -1      115.11      140.67     14.12 o 
  -1  -2   1      115.11      136.57     11.64 o 
  -1  -2   1      115.11      131.08     13.37 o 
   1   2   0    13544.69    13018.34    453.49 o 
   1   2   0    13544.69    13530.47    475.59 o 
   1   2   0    13544.69    12671.46    437.21 o 
   1   2   0    13544.69    12811.81    443.03 o 
  -1  -2   0    13544.69    12934.48    446.70 o 
  -1  -2   0    13544.69    12844.90    450.58 o 
  -1  -2   0    13544.69    12887.91    431.07 o 
   1   2   1     1874.53     1866.55     78.47 o 
   1   2   1     1874.53     1985.67     81.82 o 
   1   2   1     1874.53     2044.41     78.80 o 
   1   2   1     1874.53     2032.66     79.98 o 
  -1  -2  -1     1874.53     1879.27     76.86 o 
  -1  -2  -1     1874.53     1842.09     75.46 o 
  -1  -2  -1     1874.53     2001.84     82.14 o 
  -1  -2  -1     1874.53     1777.09     70.07 o 
   1   2   2     9318.11     8615.94    317.78 o 
   1   2   2     9318.11     8996.78    321.55 o 
   1   2   2     9318.11     8899.87    315.30 o 
  -1  -2  -2     9318.11     8998.61    302.25 o 
  -1  -2  -2     9318.11     8523.24    300.42 o 
  -1  -2  -2     9318.11     8786.80    306.46 o 
  -1  -2  -2     9318.11     8959.16    315.19 o 
   1   2   3     3392.69     3580.80    135.82 o 
   1   2   3     3392.69     3498.01    132.69 o 
  -1  -2  -3     3392.69     3577.02    126.12 o 
  -1  -2  -3     3392.69     3603.22    126.33 o 
  -1  -2  -3     3392.69     3383.53    128.60 o 
  -1  -2  -3     3392.69     3600.52    132.48 o 
   1   2   4     2721.11     2546.84     97.98 o 
   1   2   4     2721.11     2657.98    103.27 o 
  -1  -2  -4     2721.11     2646.01    102.40 o 
  -1  -2  -4     2721.11     2575.73    105.42 o 
  -1  -2  -4     2721.11     3129.25    119.44 o 
   1   2   5     4457.34     4390.97    157.06 o 
   1   2   5     4457.34     4266.69    151.23 o 
  -1  -2  -5     4457.34     4292.88    152.10 o 
  -1  -2  -5     4457.34     4265.83    152.53 o 
  -1  -2  -5     4457.34     4235.10    155.33 o 
  -1  -2  -5     4457.34     4482.38    176.89 o 
   1   2   6     2985.57     2901.59    120.41 o 
   1   2   6     2985.57     2967.56    108.55 o 
  -1  -2  -6     2985.57     3017.36    121.91 o 
  -1  -2  -6     2985.57     2983.73    119.54 o 
  -1  -2  -6     2985.57     2903.96    118.79 o 
  -1  -2  -6     2985.57     2955.27    124.18 o 
   1   2   7     4898.45     4746.91    177.86 o 
   1   2   7     4898.45     5036.44    197.59 o 
  -1  -2  -7     4898.45     4852.87    184.43 o 
  -1  -2  -7     4898.45     4807.60    168.27 o 
  -1  -2  -7     4898.45     4741.63    172.58 o 
  -1  -2  -7     4898.45     4774.18    231.33 o 
   1   2   8     2711.43     2717.91    113.61 o 
   1   2   8     2711.43     2773.85    121.05 o 
  -1  -2  -8     2711.43     2881.11    130.54 o 
  -1  -2  -8     2711.43     2711.98    115.34 o 
  -1  -2  -8     2711.43     2628.87    124.72 o 
  -1  -2  -8     2711.43     2802.31    142.07 o 
   1   2   9     1083.93     1034.28     62.52 o 
   1   2   9     1083.93     1082.89     69.96 o 
  -1  -2  -9     1083.93     1201.68     72.44 o 
  -1  -2  -9     1083.93     1236.07     67.59 o 
  -1  -2  -9     1083.93     1038.16     64.57 o 
  -1  -2  -9     1083.93     1171.61     77.07 o 
   1   2  10      428.59      464.48     44.73 o 
  -1  -2 -10      428.59      462.11     43.76 o 
  -1  -2 -10      428.59      487.66     43.01 o 
  -1  -2 -10      428.59      407.57     33.63 o 
  -1  -2 -10      428.59      410.05     52.28 o 
   1   2  11      789.50      873.56     60.80 o 
  -1  -2 -11      789.50      902.77     64.89 o 
  -1  -2 -11      789.50      758.33     52.39 o 
   1   2  12      946.92      926.70     80.95 o 
  -1  -2 -12      946.92     1042.58     79.44 o 
   1   2  13     1193.52     1134.64     95.51 o 
  -1  -2 -13     1193.52     1270.46    100.14 o 
   1   3 -14      288.79      326.51     51.31 o 
   1   3 -14      288.79      272.93     46.24 o 
  -1  -3  14      288.79      295.57     53.57 o 
   1   3 -13      232.39      258.60     39.88 o 
   1   3 -13      232.39      249.87     46.03 o 
  -1  -3  13      232.39      182.60     40.64 o 
  -1  -3  13      232.39      163.95     38.37 o 
   1   3 -12      272.51      264.42     35.90 o 
   1   3 -12      272.51      260.32     41.50 o 
  -1  -3  12      272.51      209.01     36.65 o 
  -1  -3  12      272.51      245.66     48.29 o 
  -1  -3  12      272.51      202.33     36.65 o 
   1   3 -11      603.18      619.71     52.28 o 
   1   3 -11      603.18      657.54     48.18 o 
  -1  -3  11      603.18      556.43     55.41 o 
  -1  -3  11      603.18      631.67     58.75 o 
  -1  -3  11      603.18      573.89     49.48 o 
  -1  -3  11      603.18      600.73     49.37 o 
   1   3 -10     1214.92     1336.10     72.98 o 
   1   3 -10     1214.92     1290.29     82.46 o 
   1   3 -10     1214.92     1296.22     73.52 o 
  -1  -3  10     1214.92     1319.29     78.58 o 
  -1  -3  10     1214.92     1332.01     81.60 o 
  -1  -3  10     1214.92     1186.70     75.46 o 
  -1  -3  10     1214.92     1328.99     70.60 o 
   1   3  -9     1047.09     1129.57     63.27 o 
   1   3  -9     1047.09     1183.04     66.19 o 
   1   3  -9     1047.09     1045.17     71.57 o 
  -1  -3   9     1047.09     1077.72     63.27 o 
  -1  -3   9     1047.09     1085.37     62.84 o 
  -1  -3   9     1047.09      962.38     65.22 o 
  -1  -3   9     1047.09     1039.24     62.84 o 
   1   3  -8      353.98      397.65     29.54 o 
   1   3  -8      353.98      447.45     34.28 o 
   1   3  -8      353.98      382.34     34.28 o 
  -1  -3   8      353.98      335.35     30.29 o 
  -1  -3   8      353.98      347.96     35.14 o 
  -1  -3   8      353.98      311.74     29.43 o 
  -1  -3   8      353.98      365.20     29.54 o 
   1   3  -7      202.12      331.79     25.65 o 
   1   3  -7      202.12      253.64     23.71 o 
   1   3  -7      202.12      189.93     30.94 o 
  -1  -3   7      202.12      205.45     25.33 o 
  -1  -3   7      202.12      264.74     28.13 o 
  -1  -3   7      202.12      254.61     28.35 o 
   1   3  -6      901.82      972.41     42.58 o 
   1   3  -6      901.82     1042.90     51.31 o 
   1   3  -6      901.82      939.42     52.17 o 
  -1  -3   6      901.82      991.59     59.83 o 
  -1  -3   6      901.82      998.17     47.54 o 
  -1  -3   6      901.82     1017.03     49.15 o 
   1   3  -5     2997.49     2885.74    117.93 o 
   1   3  -5     2997.49     3097.77    119.44 o 
   1   3  -5     2997.49     2900.51    121.48 o 
  -1  -3   5     2997.49     2940.29    116.85 o 
  -1  -3   5     2997.49     2880.68    128.06 o 
  -1  -3   5     2997.49     2890.05    134.96 o 
  -1  -3   5     2997.49     2948.59    116.42 o 
   1   3  -4     2856.88     2893.61    112.54 o 
   1   3  -4     2856.88     3014.56    114.37 o 
   1   3  -4     2856.88     2757.58    117.71 o 
  -1  -3   4     2856.88     2796.60    116.09 o 
  -1  -3   4     2856.88     2687.83    120.19 o 
  -1  -3   4     2856.88     2844.57    113.51 o 
   1   3  -3     1360.96     1318.10     58.32 o 
   1   3  -3     1360.96     1405.95     62.20 o 
   1   3  -3     1360.96     1336.32     59.39 o 
   1   3  -3     1360.96     1297.08     62.52 o 
  -1  -3   3     1360.96     1318.64     62.20 o 
  -1  -3   3     1360.96     1288.67     62.63 o 
  -1  -3   3     1360.96     1377.93     59.83 o 
   1   3  -2      202.15      189.61     16.17 o 
   1   3  -2      202.15      225.50     16.82 o 
   1   3  -2      202.15      180.23     17.89 o 
  -1  -3   2      202.15      173.33     17.68 o 
  -1  -3   2      202.15      186.91     17.03 o 
  -1  -3   2      202.15      181.96     16.28 o 
   1   3  -1       51.58       58.10     11.21 o 
   1   3  -1       51.58       72.55     11.64 o 
   1   3  -1       51.58       62.20     10.56 o 
  -1  -3   1       51.58       57.99     10.67 o 
  -1  -3   1       51.58       50.56     11.21 o 
  -1  -3   1       51.58       54.00     11.75 o 
   1   3   0     1318.52     1326.08     60.90 o 
   1   3   0     1318.52     1340.31     60.26 o 
   1   3   0     1318.52     1249.54     55.62 o 
   1   3   0     1318.52     1300.96     60.15 o 
  -1  -3   0     1318.52     1276.17     57.24 o 
  -1  -3   0     1318.52     1238.01     58.96 o 
  -1  -3   0     1318.52     1283.61     54.33 o 
   1   3   1     3138.24     3139.27    130.65 o 
   1   3   1     3138.24     3271.32    133.23 o 
   1   3   1     3138.24     3096.80    123.53 o 
   1   3   1     3138.24     3293.63    126.01 o 
  -1  -3  -1     3138.24     3270.35    124.29 o 
  -1  -3  -1     3138.24     2978.98    125.80 o 
  -1  -3  -1     3138.24     3142.40    116.42 o 
  -1  -3  -1     3138.24     3246.21    131.51 o 
   1   3   2     7338.87     7280.06    260.11 o 
   1   3   2     7338.87     7518.50    279.94 o 
   1   3   2     7338.87     7212.69    260.00 o 
  -1  -3  -2     7338.87     7230.80    258.60 o 
  -1  -3  -2     7338.87     6989.99    270.67 o 
  -1  -3  -2     7338.87     6816.01    250.19 o 
  -1  -3  -2     7338.87     6853.73    243.07 o 
   1   3   3     2567.79     2570.88    108.44 o 
   1   3   3     2567.79     2672.31    106.72 o 
  -1  -3  -3     2567.79     2651.18    102.94 o 
  -1  -3  -3     2567.79     2452.74    108.44 o 
  -1  -3  -3     2567.79     2640.08    107.90 o 
   1   3   4      499.96      501.24     30.83 o 
   1   3   4      499.96      604.08     31.80 o 
  -1  -3  -4      499.96      518.27     33.63 o 
  -1  -3  -4      499.96      517.09     28.89 o 
  -1  -3  -4      499.96      458.45     24.36 o 
  -1  -3  -4      499.96      513.10     29.32 o 
   1   3   5      828.80      866.23     44.84 o 
   1   3   5      828.80      892.32     44.84 o 
  -1  -3  -5      828.80      863.00     47.54 o 
  -1  -3  -5      828.80      839.71     45.81 o 
  -1  -3  -5      828.80      823.11     37.73 o 
  -1  -3  -5      828.80      875.18     44.52 o 
   1   3   6     2399.23     2463.84    106.93 o 
   1   3   6     2399.23     2521.51     96.04 o 
  -1  -3  -6     2399.23     2442.71    102.30 o 
  -1  -3  -6     2399.23     2453.06    109.63 o 
  -1  -3  -6     2399.23     2543.39    112.97 o 
   1   3   7     3896.24     3618.42    140.13 o 
   1   3   7     3896.24     4031.81    151.34 o 
  -1  -3  -7     3896.24     4038.92    176.89 o 
  -1  -3  -7     3896.24     3815.46    141.86 o 
  -1  -3  -7     3896.24     3832.71    159.43 o 
  -1  -3  -7     3896.24     4054.77    164.82 o 
   1   3   8     1867.76     1903.96     95.94 o 
   1   3   8     1867.76     1996.34     97.45 o 
  -1  -3  -8     1867.76     1863.54    106.07 o 
  -1  -3  -8     1867.76     1890.81     95.83 o 
  -1  -3  -8     1867.76     1813.41     84.40 o 
  -1  -3  -8     1867.76     2061.01    115.23 o 
   1   3   9      722.57      645.04     48.29 o 
   1   3   9      722.57      717.80     53.25 o 
  -1  -3  -9      722.57      758.44     56.70 o 
  -1  -3  -9      722.57      783.88     55.84 o 
  -1  -3  -9      722.57      704.86     46.14 o 
  -1  -3  -9      722.57      743.24     58.10 o 
   1   3  10      586.74      562.90     51.42 o 
  -1  -3 -10      586.74      582.95     54.65 o 
  -1  -3 -10      586.74      616.80     53.90 o 
  -1  -3 -10      586.74      501.24     35.46 o 
   1   3  11      864.55      884.34     68.13 o 
  -1  -3 -11      864.55      954.94     65.75 o 
  -1  -3 -11      864.55      839.50     53.14 o 
   1   3  12      843.32      805.43     71.47 o 
  -1  -3 -12      843.32      918.83     78.58 o 
   1   3  13      851.36      858.36     79.88 o 
  -1  -3 -13      851.36      932.85     83.76 o 
   1   4 -14      463.01      497.90     56.92 o 
   1   4 -14      463.01      327.91     55.41 o 
  -1  -4  14      463.01      429.77     62.84 o 
   1   4 -13      336.40      319.18     46.46 o 
   1   4 -13      336.40      267.54     48.61 o 
  -1  -4  13      336.40      377.82     53.36 o 
   1   4 -12      638.87      744.32     56.48 o 
   1   4 -12      638.87      707.88     59.61 o 
  -1  -4  12      638.87      629.84     57.24 o 
  -1  -4  12      638.87      432.36     42.26 o 
  -1  -4  12      638.87      607.96     56.92 o 
   1   4 -11      952.73     1001.73     66.72 o 
   1   4 -11      952.73     1076.21     77.93 o 
  -1  -4  11      952.73      909.89     65.11 o 
  -1  -4  11      952.73      880.14     71.25 o 
  -1  -4  11      952.73      776.33     54.44 o 
  -1  -4  11      952.73     1007.76     69.96 o 
   1   4 -10     1718.06     1750.89     87.53 o 
   1   4 -10     1718.06     1679.42    104.78 o 
   1   4 -10     1718.06     1828.72     93.03 o 
  -1  -4  10     1718.06     1726.96    104.24 o 
  -1  -4  10     1718.06     1681.80    104.02 o 
  -1  -4  10     1718.06     1744.86    102.30 o 
   1   4  -9      946.77      977.47     57.13 o 
   1   4  -9      946.77      969.28     62.63 o 
   1   4  -9      946.77     1029.64     66.29 o 
  -1  -4   9      946.77      987.17     59.61 o 
  -1  -4   9      946.77      995.69     62.63 o 
  -1  -4   9      946.77      835.62     60.04 o 
  -1  -4   9      946.77     1000.76     64.68 o 
   1   4  -8      951.90      993.32     56.16 o 
   1   4  -8      951.90     1033.53     56.70 o 
   1   4  -8      951.90      966.15     57.89 o 
  -1  -4   8      951.90     1066.83     55.84 o 
  -1  -4   8      951.90      960.01     64.35 o 
  -1  -4   8      951.90      903.85     59.07 o 
  -1  -4   8      951.90     1056.27     57.56 o 
   1   4  -7     1614.30     1737.42     77.40 o 
   1   4  -7     1614.30     1765.55     78.58 o 
   1   4  -7     1614.30     1659.05     82.03 o 
  -1  -4   7     1614.30     1621.22     80.31 o 
  -1  -4   7     1614.30     1564.52     84.73 o 
  -1  -4   7     1614.30     1575.19     86.13 o 
  -1  -4   7     1614.30     1710.58     76.21 o 
   1   4  -6     3016.01     3263.13    129.03 o 
   1   4  -6     3016.01     3278.44    121.59 o 
   1   4  -6     3016.01     3038.38    135.07 o 
  -1  -4   6     3016.01     3038.70    126.77 o 
  -1  -4   6     3016.01     3077.51    144.77 o 
  -1  -4   6     3016.01     3153.50    123.85 o 
   1   4  -5     1765.36     1680.29     75.89 o 
   1   4  -5     1765.36     1864.40     80.85 o 
   1   4  -5     1765.36     1785.17     79.66 o 
  -1  -4   5     1765.36     1800.05     91.30 o 
  -1  -4   5     1765.36     1647.30     86.88 o 
  -1  -4   5     1765.36     1730.20     81.49 o 
   1   4  -4     2515.26     2460.07     96.91 o 
   1   4  -4     2515.26     2599.44     99.28 o 
   1   4  -4     2515.26     2570.55    108.76 o 
   1   4  -4     2515.26     2379.01    112.97 o 
  -1  -4   4     2515.26     2421.37    109.09 o 
  -1  -4   4     2515.26     2366.72    104.67 o 
  -1  -4   4     2515.26     2548.78     98.20 o 
   1   4  -3      744.33      766.95     40.31 o 
   1   4  -3      744.33      746.04     38.16 o 
   1   4  -3      744.33      695.16     33.31 o 
   1   4  -3      744.33      674.25     40.53 o 
  -1  -4   3      744.33      683.30     40.85 o 
  -1  -4   3      744.33      637.92     41.28 o 
  -1  -4   3      744.33      770.94     41.72 o 
   1   4  -2      624.75      703.35     37.94 o 
   1   4  -2      624.75      735.04     37.40 o 
   1   4  -2      624.75      666.16     38.05 o 
  -1  -4   2      624.75      707.02     41.18 o 
  -1  -4   2      624.75      677.05     42.47 o 
  -1  -4   2      624.75      600.73     39.78 o 
   1   4  -1      926.50      991.59     49.48 o 
   1   4  -1      926.50     1068.13     49.91 o 
   1   4  -1      926.50      918.29     47.21 o 
  -1  -4   1      926.50      925.95     51.85 o 
  -1  -4   1      926.50      870.33     49.48 o 
  -1  -4   1      926.50      948.91     45.70 o 
   1   4   0      281.83      391.61     25.76 o 
   1   4   0      281.83      406.27     24.36 o 
   1   4   0      281.83      357.55     24.47 o 
   1   4   0      281.83      357.23     23.28 o 
  -1  -4   0      281.83      324.24     26.41 o 
  -1  -4   0      281.83      393.55     25.76 o 
  -1  -4   0      281.83      281.77     23.28 o 
   1   4   1     4782.84     4793.80    176.46 o 
   1   4   1     4782.84     4926.38    185.94 o 
   1   4   1     4782.84     4347.75    173.87 o 
   1   4   1     4782.84     4679.43    171.93 o 
  -1  -4  -1     4782.84     4597.18    188.85 o 
  -1  -4  -1     4782.84     4685.14    184.22 o 
  -1  -4  -1     4782.84     4572.39    177.21 o 
   1   4   2      854.62      960.01     47.11 o 
   1   4   2      854.62      936.94     48.51 o 
   1   4   2      854.62     1167.41     52.71 o 
  -1  -4  -2      854.62      887.46     44.63 o 
  -1  -4  -2      854.62      906.22     49.05 o 
  -1  -4  -2      854.62      836.69     42.26 o 
   1   4   3     1062.50     1090.33     50.34 o 
   1   4   3     1062.50     1251.81     59.18 o 
  -1  -4  -3     1062.50     1111.46     52.50 o 
  -1  -4  -3     1062.50      970.57     47.43 o 
  -1  -4  -3     1062.50     1025.44     52.50 o 
   1   4   4      927.06     1046.46     52.28 o 
   1   4   4      927.06     1021.56     48.72 o 
  -1  -4  -4      927.06      988.68     53.47 o 
  -1  -4  -4      927.06      883.05     48.61 o 
  -1  -4  -4      927.06      919.91     45.17 o 
  -1  -4  -4      927.06      935.76     52.06 o 
   1   4   5      834.31      923.90     50.45 o 
   1   4   5      834.31      959.26     48.72 o 
  -1  -4  -5      834.31      874.75     49.59 o 
  -1  -4  -5      834.31      970.57     56.92 o 
  -1  -4  -5      834.31      860.62     43.76 o 
  -1  -4  -5      834.31      894.15     47.32 o 
   1   4   6     1564.88     1612.48     70.17 o 
   1   4   6     1564.88     1636.09     75.67 o 
  -1  -4  -6     1564.88     1519.03     86.45 o 
  -1  -4  -6     1564.88     1568.51     66.62 o 
  -1  -4  -6     1564.88     1499.09     69.96 o 
  -1  -4  -6     1564.88     1655.17     73.62 o 
   1   4   7      704.85      751.54     43.23 o 
   1   4   7      704.85      745.39     48.51 o 
  -1  -4  -7      704.85      743.67     49.37 o 
  -1  -4  -7      704.85      747.12     47.64 o 
  -1  -4  -7      704.85      663.15     44.52 o 
  -1  -4  -7      704.85      768.89     47.64 o 
   1   4   8      680.97      648.92     47.54 o 
   1   4   8      680.97      789.59     50.99 o 
  -1  -4  -8      680.97      666.92     50.99 o 
  -1  -4  -8      680.97      643.74     49.26 o 
  -1  -4  -8      680.97      621.00     46.67 o 
  -1  -4  -8      680.97      666.81     40.21 o 
  -1  -4  -8      680.97      688.80     49.91 o 
   1   4   9      518.74      411.99     43.12 o 
   1   4   9      518.74      501.46     49.91 o 
  -1  -4  -9      518.74      587.80     49.91 o 
  -1  -4  -9      518.74      522.91     45.70 o 
  -1  -4  -9      518.74      530.02     38.05 o 
  -1  -4  -9      518.74      440.66     35.68 o 
  -1  -4  -9      518.74      559.23     50.99 o 
   1   4  10      344.04      284.79     41.39 o 
  -1  -4 -10      344.04      349.36     40.53 o 
  -1  -4 -10      344.04      307.43     30.51 o 
  -1  -4 -10      344.04      330.28     28.57 o 
   1   4  11      299.44      244.48     43.76 o 
  -1  -4 -11      299.44      331.90     44.52 o 
   1   4  12      713.91      648.70     71.25 o 
  -1  -4 -12      713.91      775.25     72.76 o 
   1   5 -13      311.06      386.12     50.66 o 
   1   5 -13      311.06      437.32     56.05 o 
  -1  -5  13      311.06      362.73     59.72 o 
   1   5 -12      533.43      574.86     51.42 o 
   1   5 -12      533.43      512.67     54.33 o 
  -1  -5  12      533.43      604.08     56.05 o 
   1   5 -11      861.02      928.32     66.94 o 
   1   5 -11      861.02      908.27     64.68 o 
  -1  -5  11      861.02      774.17     63.81 o 
  -1  -5  11      861.02      888.54     68.56 o 
  -1  -5  11      861.02      563.44     46.03 o 
  -1  -5  11      861.02      966.91     69.10 o 
   1   5 -10     1908.03     2045.71    115.23 o 
   1   5 -10     1908.03     2108.34    120.19 o 
  -1  -5  10     1908.03     1781.94    111.35 o 
  -1  -5  10     1908.03     1918.83    104.34 o 
  -1  -5  10     1908.03     1509.87     86.88 o 
  -1  -5  10     1908.03     2133.77    105.64 o 
   1   5  -9     2659.31     2833.89    143.90 o 
   1   5  -9     2659.31     2742.59    151.77 o 
   1   5  -9     2659.31     2956.24    131.40 o 
  -1  -5   9     2659.31     2723.62    150.16 o 
  -1  -5   9     2659.31     2733.22    151.13 o 
  -1  -5   9     2659.31     2279.84    125.26 o 
  -1  -5   9     2659.31     3004.21    133.77 o 
   1   5  -8     2466.97     2560.75    115.02 o 
   1   5  -8     2466.97     2568.29    137.33 o 
   1   5  -8     2466.97     2635.66    122.78 o 
  -1  -5   8     2466.97     2553.20    133.99 o 
  -1  -5   8     2466.97     2438.51    123.85 o 
  -1  -5   8     2466.97     2590.71    118.14 o 
   1   5  -7     1496.56     1507.60     71.36 o 
   1   5  -7     1496.56     1608.28     79.34 o 
   1   5  -7     1496.56     1674.14     78.37 o 
  -1  -5   7     1496.56     1549.21     79.34 o 
  -1  -5   7     1496.56     1456.83     76.21 o 
  -1  -5   7     1496.56     1558.05     73.08 o 
   1   5  -6     1248.48     1293.63     61.44 o 
   1   5  -6     1248.48     1394.74     68.56 o 
   1   5  -6     1248.48     1378.90     69.85 o 
  -1  -5   6     1248.48     1330.50     69.42 o 
  -1  -5   6     1248.48     1194.89     65.65 o 
  -1  -5   6     1248.48     1289.54     65.86 o 
   1   5  -5     2403.94     2324.25     91.19 o 
   1   5  -5     2403.94     2481.52    109.95 o 
   1   5  -5     2403.94     2340.42     98.20 o 
  -1  -5   5     2403.94     2410.80    118.57 o 
  -1  -5   5     2403.94     2188.43    104.67 o 
  -1  -5   5     2403.94     2557.08    104.88 o 
   1   5  -4     5550.52     5508.69    216.77 o 
   1   5  -4     5550.52     6027.60    227.88 o 
   1   5  -4     5550.52     5560.75    221.41 o 
   1   5  -4     5550.52     5539.30    207.50 o 
  -1  -5   4     5550.52     5790.14    249.22 o 
  -1  -5   4     5550.52     5414.15    235.64 o 
  -1  -5   4     5550.52     5722.22    209.98 o 
   1   5  -3     3323.35     3329.10    141.64 o 
   1   5  -3     3323.35     3655.50    153.82 o 
   1   5  -3     3323.35     3370.28    141.43 o 
  -1  -5   3     3323.35     3517.31    165.68 o 
  -1  -5   3     3323.35     3060.58    139.05 o 
  -1  -5   3     3323.35     3475.70    136.47 o 
   1   5  -2     1722.01     1890.70     86.67 o 
   1   5  -2     1722.01     1956.89     84.83 o 
   1   5  -2     1722.01     1782.91     92.38 o 
  -1  -5   2     1722.01     1790.88     89.47 o 
  -1  -5   2     1722.01     1719.20     92.06 o 
  -1  -5   2     1722.01     1753.37     73.19 o 
   1   5  -1     1277.41     1504.48     73.30 o 
   1   5  -1     1277.41     1811.90     97.12 o 
   1   5  -1     1277.41     1319.07     59.39 o 
  -1  -5   1     1277.41     1270.35     77.07 o 
  -1  -5   1     1277.41     1283.71     63.81 o 
   1   5   0     1298.07     1389.68     65.00 o 
   1   5   0     1298.07     1459.31     65.54 o 
   1   5   0     1298.07     1281.56     57.02 o 
  -1  -5   0     1298.07     1278.22     69.42 o 
  -1  -5   0     1298.07     1237.90     65.00 o 
   1   5   1     5200.27     5334.49    200.71 o 
   1   5   1     5200.27     5755.53    214.62 o 
   1   5   1     5200.27     5373.30    194.03 o 
  -1  -5  -1     5200.27     5369.85    223.35 o 
  -1  -5  -1     5200.27     5179.70    197.80 o 
  -1  -5  -1     5200.27     5070.40    198.99 o 
  -1  -5  -1     5200.27     5115.56    208.04 o 
   1   5   2     2379.55     2481.52    101.65 o 
   1   5   2     2379.55     2565.17    102.84 o 
   1   5   2     2379.55     2363.27     97.01 o 
  -1  -5  -2     2379.55     2348.82    112.43 o 
  -1  -5  -2     2379.55     2325.76     95.94 o 
  -1  -5  -2     2379.55     2234.24     96.26 o 
  -1  -5  -2     2379.55     2245.88    104.45 o 
   1   5   3     2343.22     2363.05    103.59 o 
   1   5   3     2343.22     2646.44    101.54 o 
   1   5   3     2343.22     2446.16    102.94 o 
  -1  -5  -3     2343.22     2321.98    103.48 o 
  -1  -5  -3     2343.22     2358.52    116.85 o 
  -1  -5  -3     2343.22     2238.12    101.86 o 
  -1  -5  -3     2343.22     2310.02    101.54 o 
   1   5   4      715.55      737.74     40.85 o 
   1   5   4      715.55      774.17     44.84 o 
  -1  -5  -4      715.55      672.42     48.51 o 
  -1  -5  -4      715.55      678.24     40.85 o 
  -1  -5  -4      715.55      675.65     40.42 o 
  -1  -5  -4      715.55      710.58     45.81 o 
   1   5   5      204.78      211.06     24.68 o 
   1   5   5      204.78      221.84     25.65 o 
  -1  -5  -5      204.78      159.53     25.65 o 
  -1  -5  -5      204.78      140.67     25.55 o 
  -1  -5  -5      204.78      172.15     19.62 o 
  -1  -5  -5      204.78      184.65     21.99 o 
   1   5   6      687.55      759.51     46.67 o 
   1   5   6      687.55      701.84     44.09 o 
  -1  -5  -6      687.55      643.53     50.34 o 
  -1  -5  -6      687.55      707.56     49.37 o 
  -1  -5  -6      687.55      682.23     44.84 o 
  -1  -5  -6      687.55      710.68     49.59 o 
   1   5   7      743.38      798.32     50.99 o 
   1   5   7      743.38      761.45     50.12 o 
  -1  -5  -7      743.38      705.94     56.38 o 
  -1  -5  -7      743.38      756.06     54.54 o 
  -1  -5  -7      743.38      856.42     53.25 o 
  -1  -5  -7      743.38      825.38     53.03 o 
   1   5   8      990.02     1063.38     67.16 o 
   1   5   8      990.02     1030.61     69.85 o 
  -1  -5  -8      990.02     1001.29     67.26 o 
  -1  -5  -8      990.02     1035.03     67.16 o 
  -1  -5  -8      990.02      892.53     63.27 o 
  -1  -5  -8      990.02     1019.30     70.17 o 
   1   5   9      409.62      433.98     42.15 o 
  -1  -5  -9      409.62      343.11     46.35 o 
  -1  -5  -9      409.62      392.69     45.49 o 
  -1  -5  -9      409.62      385.15     34.93 o 
  -1  -5  -9      409.62      387.19     31.58 o 
  -1  -5  -9      409.62      439.04     47.86 o 
   1   5  10      133.36      286.84     43.66 o 
  -1  -5 -10      133.36      173.12     30.51 o 
  -1  -5 -10      133.36      114.58     21.24 o 
   1   5  11      165.96      223.89     42.69 o 
  -1  -5 -11      165.96      215.05     45.06 o 
   1   5  12      408.97      431.93     55.08 o 
  -1  -5 -12      408.97      568.83     67.69 o 
   1   6 -13      194.15      209.12     44.20 o 
   1   6 -13      194.15      161.15     47.21 o 
  -1  -6  13      194.15      264.53     54.65 o 
   1   6 -12      155.17      129.46     35.79 o 
   1   6 -12      155.17      182.49     43.66 o 
  -1  -6  12      155.17      163.63     42.58 o 
   1   6 -11      594.91      613.56     56.38 o 
   1   6 -11      594.91      608.82     53.90 o 
  -1  -6  11      594.91      622.08     59.50 o 
  -1  -6  11      594.91      508.89     53.14 o 
   1   6 -10     1276.72     1392.69     85.37 o 
   1   6 -10     1276.72     1407.25     87.10 o 
  -1  -6  10     1276.72     1153.72     87.74 o 
  -1  -6  10     1276.72     1290.83     86.99 o 
  -1  -6  10     1276.72     1496.28     91.73 o 
   1   6  -9     1940.75     1947.18    112.00 o 
   1   6  -9     1940.75     1778.49    122.56 o 
   1   6  -9     1940.75     2192.95    104.13 o 
  -1  -6   9     1940.75     1802.31    113.61 o 
  -1  -6   9     1940.75     1866.99    114.37 o 
  -1  -6   9     1940.75     2057.35    109.73 o 
   1   6  -8     1871.66     1919.80     99.06 o 
   1   6  -8     1871.66     2099.28    125.26 o 
   1   6  -8     1871.66     2086.45     93.46 o 
  -1  -6   8     1871.66     1995.69    117.82 o 
  -1  -6   8     1871.66     1803.82    103.91 o 
  -1  -6   8     1871.66     2048.94    107.25 o 
   1   6  -7      933.97      914.52     52.28 o 
   1   6  -7      933.97      944.60     58.10 o 
   1   6  -7      933.97      993.86     56.27 o 
  -1  -6   7      933.97      987.61     61.55 o 
  -1  -6   7      933.97      850.92     53.90 o 
  -1  -6   7      933.97     1047.86     60.15 o 
   1   6  -6     1508.86     1600.74     80.41 o 
   1   6  -6     1508.86     1561.50     81.38 o 
   1   6  -6     1508.86     1614.53     75.99 o 
  -1  -6   6     1508.86     1485.29     82.25 o 
  -1  -6   6     1508.86     1448.10     81.28 o 
  -1  -6   6     1508.86     1681.58     78.58 o 
   1   6  -5     2717.63     2710.36    112.97 o 
   1   6  -5     2717.63     3042.37    146.49 o 
   1   6  -5     2717.63     2994.51    125.58 o 
  -1  -6   5     2717.63     2844.35    145.63 o 
  -1  -6   5     2717.63     2696.13    130.65 o 
  -1  -6   5     2717.63     2949.77    120.62 o 
   1   6  -4     4053.44     4060.48    155.55 o 
   1   6  -4     4053.44     4446.60    190.26 o 
   1   6  -4     4053.44     4077.62    156.73 o 
   1   6  -4     4053.44     4107.69    167.62 o 
  -1  -6   4     4053.44     4093.03    188.42 o 
  -1  -6   4     4053.44     3985.13    177.00 o 
  -1  -6   4     4053.44     4161.37    164.39 o 
   1   6  -3     4336.37     4509.55    179.05 o 
   1   6  -3     4336.37     4706.05    185.08 o 
   1   6  -3     4336.37     4357.45    181.20 o 
  -1  -6   3     4336.37     4587.27    200.50 o 
  -1  -6   3     4336.37     4259.36    185.19 o 
  -1  -6   3     4336.37     4631.89    172.79 o 
   1   6  -2     2358.07     2510.84    105.85 o 
   1   6  -2     2358.07     2491.54    114.69 o 
   1   6  -2     2358.07     2409.73    104.99 o 
  -1  -6   2     2358.07     2329.53    120.30 o 
  -1  -6   2     2358.07     2436.35    114.91 o 
  -1  -6   2     2358.07     2461.36    101.22 o 
   1   6  -1     1887.30     2108.23    100.68 o 
   1   6  -1     1887.30     2296.00    104.34 o 
   1   6  -1     1887.30     1965.19     89.58 o 
   1   6  -1     1887.30     2057.35     84.51 o 
  -1  -6   1     1887.30     2118.36    106.28 o 
  -1  -6   1     1887.30     2061.55    110.81 o 
  -1  -6   1     1887.30     2052.82     86.13 o 
   1   6   0     2631.04     2926.70    117.06 o 
   1   6   0     2631.04     2955.81    117.82 o 
   1   6   0     2631.04     2591.68    118.90 o 
   1   6   0     2631.04     2804.68    109.84 o 
  -1  -6   0     2631.04     2673.61    128.17 o 
  -1  -6   0     2631.04     2780.75    124.50 o 
  -1  -6   0     2631.04     2772.88    111.57 o 
   1   6   1     3936.87     3966.05    155.33 o 
   1   6   1     3936.87     4454.68    184.76 o 
   1   6   1     3936.87     3919.38    158.56 o 
   1   6   1     3936.87     4149.19    150.80 o 
  -1  -6  -1     3936.87     3874.53    196.18 o 
  -1  -6  -1     3936.87     3894.15    153.50 o 
  -1  -6  -1     3936.87     3827.00    149.29 o 
   1   6   2     5063.41     5212.58    211.49 o 
   1   6   2     5063.41     5479.47    203.95 o 
   1   6   2     5063.41     5142.29    188.21 o 
  -1  -6  -2     5063.41     4969.50    220.01 o 
  -1  -6  -2     5063.41     4978.77    222.81 o 
  -1  -6  -2     5063.41     4763.19    204.48 o 
  -1  -6  -2     5063.41     5028.90    211.81 o 
   1   6   3     3724.49     3812.45    172.04 o 
   1   6   3     3724.49     4228.42    169.02 o 
   1   6   3     3724.49     3760.60    149.29 o 
  -1  -6  -3     3724.49     3741.30    185.84 o 
  -1  -6  -3     3724.49     3574.01    174.84 o 
  -1  -6  -3     3724.49     3664.44    166.97 o 
  -1  -6  -3     3724.49     3658.41    165.03 o 
   1   6   4     1536.09     1572.49     73.52 o 
   1   6   4     1536.09     1709.39     74.92 o 
  -1  -6  -4     1536.09     1553.74     79.55 o 
  -1  -6  -4     1536.09     1457.59     76.32 o 
  -1  -6  -4     1536.09     1494.34     78.69 o 
  -1  -6  -4     1536.09     1522.37     84.62 o 
   1   6   5      855.74      913.44     52.50 o 
   1   6   5      855.74      983.40     58.21 o 
  -1  -6  -5      855.74      751.43     56.38 o 
  -1  -6  -5      855.74      910.75     50.66 o 
  -1  -6  -5      855.74     1054.11     55.84 o 
  -1  -6  -5      855.74      866.01     50.23 o 
   1   6   6      614.21      628.01     43.55 o 
   1   6   6      614.21      606.02     44.63 o 
  -1  -6  -6      614.21      646.22     51.74 o 
  -1  -6  -6      614.21      611.94     53.36 o 
  -1  -6  -6      614.21     1085.70     63.38 o 
  -1  -6  -6      614.21      616.26     47.21 o 
   1   6   7      966.74      937.16     56.70 o 
   1   6   7      966.74      998.82     66.51 o 
  -1  -6  -7      966.74      953.33     69.96 o 
  -1  -6  -7      966.74      913.55     61.98 o 
  -1  -6  -7      966.74     1244.80     65.43 o 
  -1  -6  -7      966.74      995.91     62.52 o 
   1   6   8     1192.19     1236.93     79.44 o 
  -1  -6  -8     1192.19     1179.91     86.45 o 
  -1  -6  -8     1192.19     1271.96     85.48 o 
  -1  -6  -8     1192.19     1098.20     79.12 o 
  -1  -6  -8     1192.19     1288.67     81.82 o 
   1   6   9      652.83      743.78     58.53 o 
  -1  -6  -9      652.83      574.76     53.57 o 
  -1  -6  -9      652.83      530.13     49.80 o 
  -1  -6  -9      652.83      562.68     37.94 o 
   1   6  10      390.47      460.60     54.00 o 
  -1  -6 -10      390.47      472.03     57.24 o 
   1   6  11      223.68      243.83     47.97 o 
  -1  -6 -11      223.68      219.04     49.59 o 
   1   7 -12       24.49      110.92     36.97 o 
   1   7 -12       24.49        5.07     38.27 o 
  -1  -7  12       24.49       54.33     40.75 o 
   1   7 -11      339.81      386.98     44.41 o 
   1   7 -11      339.81      254.07     42.26 o 
  -1  -7  11      339.81      416.08     55.94 o 
   1   7 -10      960.04      953.43     75.46 o 
   1   7 -10      960.04     1036.44     78.47 o 
  -1  -7  10      960.04      825.27     64.78 o 
  -1  -7  10      960.04      889.62     70.82 o 
   1   7  -9     1295.80     1274.12     88.39 o 
   1   7  -9     1295.80     1361.00     86.45 o 
  -1  -7   9     1295.80     1209.12     81.28 o 
  -1  -7   9     1295.80     1220.55     81.28 o 
  -1  -7   9     1295.80     1483.02     78.80 o 
   1   7  -8      828.21      943.73     60.80 o 
   1   7  -8      828.21      783.12     67.69 o 
   1   7  -8      828.21      996.34     63.38 o 
  -1  -7   8      828.21      750.78     65.22 o 
  -1  -7   8      828.21      779.56     56.81 o 
  -1  -7   8      828.21      833.03     64.57 o 
   1   7  -7      153.79      157.59     27.60 o 
   1   7  -7      153.79      166.22     31.04 o 
   1   7  -7      153.79      172.90     29.75 o 
  -1  -7   7      153.79      256.87     35.25 o 
  -1  -7   7      153.79      121.05     27.60 o 
  -1  -7   7      153.79      196.72     35.68 o 
   1   7  -6      611.42      675.22     45.38 o 
   1   7  -6      611.42      652.04     49.48 o 
   1   7  -6      611.42      634.37     44.52 o 
  -1  -7   6      611.42      658.94     49.48 o 
  -1  -7   6      611.42      595.99     45.38 o 
  -1  -7   6      611.42      705.72     51.63 o 
   1   7  -5     1220.52     1281.34     68.02 o 
   1   7  -5     1220.52     1361.86     89.47 o 
   1   7  -5     1220.52     1363.37     68.99 o 
   1   7  -5     1220.52     1312.93     65.97 o 
  -1  -7   5     1220.52     1208.04     86.88 o 
  -1  -7   5     1220.52     1213.33     73.08 o 
  -1  -7   5     1220.52     1372.54     69.31 o 
   1   7  -4     1937.09     2078.48     97.55 o 
   1   7  -4     1937.09     2025.87    108.76 o 
   1   7  -4     1937.09     2071.25     94.00 o 
   1   7  -4     1937.09     2046.89     98.74 o 
  -1  -7   4     1937.09     1917.97    101.65 o 
  -1  -7   4     1937.09     1885.20    101.76 o 
  -1  -7   4     1937.09     2133.67     92.16 o 
   1   7  -3     2745.18     3072.87    129.03 o 
   1   7  -3     2745.18     3295.57    171.07 o 
   1   7  -3     2745.18     3069.53    124.61 o 
  -1  -7   3     2745.18     3118.04    166.54 o 
  -1  -7   3     2745.18     2936.95    149.94 o 
  -1  -7   3     2745.18     3124.94    130.11 o 
   1   7  -2     2175.78     2289.75    101.33 o 
   1   7  -2     2175.78     2304.63    108.87 o 
   1   7  -2     2175.78     2226.15     93.56 o 
   1   7  -2     2175.78     2188.10    109.63 o 
  -1  -7   2     2175.78     2179.26    111.57 o 
  -1  -7   2     2175.78     2175.17    112.86 o 
  -1  -7   2     2175.78     2413.07    100.46 o 
   1   7  -1     2676.79     2907.19    123.75 o 
   1   7  -1     2676.79     3085.27    134.42 o 
   1   7  -1     2676.79     2746.58    122.24 o 
   1   7  -1     2676.79     2735.48    117.71 o 
  -1  -7   1     2676.79     2804.47    133.45 o 
  -1  -7   1     2676.79     2720.28    138.19 o 
  -1  -7   1     2676.79     2862.57    113.83 o 
   1   7   0     2403.54     2746.80    123.42 o 
   1   7   0     2403.54     2758.12    127.95 o 
   1   7   0     2403.54     2659.16    110.38 o 
   1   7   0     2403.54     2665.20    100.36 o 
  -1  -7   0     2403.54     2532.83    130.75 o 
  -1  -7   0     2403.54     2557.62    138.95 o 
  -1  -7   0     2403.54     2663.90    109.19 o 
   1   7   1     1956.62     2085.16     88.28 o 
   1   7   1     1956.62     2061.88    112.32 o 
   1   7   1     1956.62     1966.37     95.29 o 
   1   7   1     1956.62     2050.77     83.97 o 
  -1  -7  -1     1956.62     1792.28    108.66 o 
  -1  -7  -1     1956.62     1925.95     88.28 o 
  -1  -7  -1     1956.62     1871.73     88.18 o 
   1   7   2     3907.91     4218.72    173.87 o 
   1   7   2     3907.91     4375.56    183.79 o 
   1   7   2     3907.91     4154.47    150.80 o 
  -1  -7  -2     3907.91     4076.32    177.32 o 
  -1  -7  -2     3907.91     3950.96    175.70 o 
  -1  -7  -2     3907.91     3766.31    176.13 o 
   1   7   3     3263.90     3409.84    129.89 o 
   1   7   3     3263.90     3518.38    148.00 o 
   1   7   3     3263.90     2890.49    121.16 o 
  -1  -7  -3     3263.90     3099.39    155.44 o 
  -1  -7  -3     3263.90     2953.01    151.13 o 
  -1  -7  -3     3263.90     3040.64    145.20 o 
   1   7   4     1817.01     1801.34    103.27 o 
   1   7   4     1817.01     2072.98     94.97 o 
  -1  -7  -4     1817.01     1910.32     99.49 o 
  -1  -7  -4     1817.01     1730.63    101.43 o 
  -1  -7  -4     1817.01     1592.65     92.38 o 
  -1  -7  -4     1817.01     1821.60     95.18 o 
   1   7   5     1107.07     1168.48     65.22 o 
   1   7   5     1107.07     1262.91     72.76 o 
  -1  -7  -5     1107.07     1055.19     69.20 o 
  -1  -7  -5     1107.07     1053.25     70.60 o 
  -1  -7  -5     1107.07     1146.17     67.80 o 
  -1  -7  -5     1107.07     1144.55     66.94 o 
   1   7   6      828.81      804.03     50.99 o 
   1   7   6      828.81      840.36     60.04 o 
  -1  -7  -6      828.81      792.71     69.74 o 
  -1  -7  -6      828.81      819.88     56.27 o 
  -1  -7  -6      828.81     1186.16     69.10 o 
  -1  -7  -6      828.81      812.12     58.53 o 
   1   7   7     1897.47     2247.17    111.24 o 
  -1  -7  -7     1897.47     1872.27    107.36 o 
  -1  -7  -7     1897.47     1938.35     94.86 o 
  -1  -7  -7     1897.47     1857.18    117.93 o 
  -1  -7  -7     1897.47     1980.60    112.54 o 
   1   7   8     1824.90     1949.88    107.36 o 
  -1  -7  -8     1824.90     1905.04     99.82 o 
  -1  -7  -8     1824.90     1685.46     87.31 o 
  -1  -7  -8     1824.90     1810.50    108.55 o 
   1   7   9      956.18     1054.55     76.10 o 
  -1  -7  -9      956.18      935.33     78.69 o 
   1   7  10      575.96      694.51     67.16 o 
  -1  -7 -10      575.96      514.07     51.85 o 
   1   7  11      291.55      351.95     54.54 o 
  -1  -7 -11      291.55      348.82     57.78 o 
   1   8 -12      155.47      198.88     46.35 o 
   1   8 -12      155.47      173.01     50.45 o 
  -1  -8  12      155.47      217.64     53.03 o 
   1   8 -11      329.41      341.81     50.12 o 
   1   8 -11      329.41      330.50     48.51 o 
  -1  -8  11      329.41      296.22     55.41 o 
   1   8 -10      518.95      538.97     59.39 o 
   1   8 -10      518.95      516.87     56.05 o 
  -1  -8  10      518.95      447.24     59.39 o 
   1   8  -9      491.34      482.92     53.25 o 
   1   8  -9      491.34      518.49     49.80 o 
  -1  -8   9      491.34      457.05     54.11 o 
  -1  -8   9      491.34      475.05     49.26 o 
   1   8  -8      278.33      226.47     33.42 o 
   1   8  -8      278.33      296.43     40.64 o 
  -1  -8   8      278.33      286.41     41.82 o 
  -1  -8   8      278.33      263.77     38.91 o 
   1   8  -7      233.27      200.06     32.23 o 
   1   8  -7      233.27      291.91     38.37 o 
   1   8  -7      233.27      344.72     40.96 o 
  -1  -8   7      233.27      315.30     40.85 o 
  -1  -8   7      233.27      244.48     36.33 o 
  -1  -8   7      233.27      298.05     39.88 o 
   1   8  -6      150.48      193.49     29.54 o 
   1   8  -6      150.48      210.31     31.37 o 
   1   8  -6      150.48      118.57     27.81 o 
  -1  -8   6      150.48      164.49     33.95 o 
  -1  -8   6      150.48      156.62     32.01 o 
  -1  -8   6      150.48      196.72     33.63 o 
   1   8  -5      427.16      391.83     38.37 o 
   1   8  -5      427.16      460.28     41.39 o 
   1   8  -5      427.16      520.10     32.34 o 
   1   8  -5      427.16      635.66     49.80 o 
  -1  -8   5      427.16      457.69     38.81 o 
  -1  -8   5      427.16      402.72     38.37 o 
  -1  -8   5      427.16      447.24     40.75 o 
   1   8  -4     1352.93     1561.71     92.49 o 
   1   8  -4     1352.93     1395.82     94.64 o 
   1   8  -4     1352.93     1469.77     72.33 o 
   1   8  -4     1352.93     1527.33     78.37 o 
  -1  -8   4     1352.93     1274.88     85.91 o 
  -1  -8   4     1352.93     1319.93     90.76 o 
  -1  -8   4     1352.93     1483.24     79.44 o 
   1   8  -3     2029.79     2163.42    132.59 o 
   1   8  -3     2029.79     2249.33    101.86 o 
  -1  -8   3     2029.79     2019.30    121.91 o 
  -1  -8   3     2029.79     1977.37    105.31 o 
  -1  -8   3     2029.79     2256.98     98.74 o 
   1   8  -2      857.74     1019.08     64.03 o 
   1   8  -2      857.74      955.37     72.22 o 
   1   8  -2      857.74      943.95     50.66 o 
   1   8  -2      857.74      971.87     52.82 o 
  -1  -8   2      857.74      931.98     65.00 o 
  -1  -8   2      857.74      921.74     66.62 o 
  -1  -8   2      857.74     1106.39     62.09 o 
   1   8  -1      111.38      147.57     19.51 o 
   1   8  -1      111.38      141.32     26.41 o 
   1   8  -1      111.38      125.80     23.18 o 
   1   8  -1      111.38      160.29     20.91 o 
  -1  -8   1      111.38      142.18     30.07 o 
  -1  -8   1      111.38      147.57     23.07 o 
  -1  -8   1      111.38      210.09     32.88 o 
   1   8   0      414.09      467.72     39.45 o 
   1   8   0      414.09      433.98     39.45 o 
   1   8   0      414.09      474.29     37.08 o 
   1   8   0      414.09      444.97     30.94 o 
  -1  -8   0      414.09      458.66     41.28 o 
  -1  -8   0      414.09      420.18     41.28 o 
  -1  -8   0      414.09      543.71     41.07 o 
   1   8   1     2433.50     2661.75    139.81 o 
   1   8   1     2433.50     2682.98    137.87 o 
   1   8   1     2433.50     2599.98    111.03 o 
   1   8   1     2433.50     2539.40    102.51 o 
  -1  -8  -1     2433.50     2299.67    121.27 o 
  -1  -8  -1     2433.50     2400.89    135.39 o 
  -1  -8  -1     2433.50     2383.75    126.98 o 
   1   8   2     4269.61     4683.63    223.78 o 
   1   8   2     4269.61     4809.32    207.83 o 
   1   8   2     4269.61     4528.30    167.51 o 
  -1  -8  -2     4269.61     4462.98    193.17 o 
  -1  -8  -2     4269.61     4255.91    200.28 o 
  -1  -8  -2     4269.61     4020.16    173.87 o 
   1   8   3     1686.49     1776.87     90.65 o 
   1   8   3     1686.49     1699.91     95.40 o 
  -1  -8  -3     1686.49     1490.03     86.34 o 
  -1  -8  -3     1686.49     1637.71     87.96 o 
  -1  -8  -3     1686.49     1808.88    110.60 o 
  -1  -8  -3     1686.49     1556.86     87.21 o 
   1   8   4      458.85      483.99     39.99 o 
   1   8   4      458.85      501.99     44.95 o 
  -1  -8  -4      458.85      396.90     43.12 o 
  -1  -8  -4      458.85      460.93     40.96 o 
  -1  -8  -4      458.85      284.47     39.34 o 
  -1  -8  -4      458.85      450.69     36.33 o 
   1   8   5      364.43      384.82     37.73 o 
   1   8   5      364.43      383.21     40.75 o 
  -1  -8  -5      364.43      361.97     46.03 o 
  -1  -8  -5      364.43      322.41     42.15 o 
  -1  -8  -5      364.43      181.85     37.19 o 
  -1  -8  -5      364.43      318.10     34.39 o 
   1   8   6      917.24      979.41     69.20 o 
  -1  -8  -6      917.24      820.42     71.36 o 
  -1  -8  -6      917.24      908.38     66.62 o 
  -1  -8  -6      917.24      756.82     59.07 o 
  -1  -8  -6      917.24      945.24     66.51 o 
   1   8   7     1628.72     1593.84    108.76 o 
  -1  -8  -7     1628.72     1625.20    104.56 o 
  -1  -8  -7     1628.72     1328.99    105.10 o 
  -1  -8  -7     1628.72     1637.49     95.40 o 
   1   8   8     1419.15     1433.12     96.69 o 
  -1  -8  -8     1419.15     1391.40    103.37 o 
  -1  -8  -8     1419.15     1275.74     80.95 o 
   1   8   9     1246.57     1330.07    102.84 o 
  -1  -8  -9     1246.57     1397.87    102.08 o 
   1   8  10      717.68      738.93     69.53 o 
  -1  -8 -10      717.68      610.97     67.05 o 
   1   9 -11      268.28      266.14     51.85 o 
   1   9 -11      268.28      400.02     57.99 o 
  -1  -9  11      268.28      178.94     57.89 o 
   1   9 -10      684.86      603.97     68.77 o 
   1   9 -10      684.86      832.38     75.78 o 
  -1  -9  10      684.86      594.91     71.79 o 
   1   9  -9      886.22      979.31     81.38 o 
   1   9  -9      886.22      941.04     75.78 o 
  -1  -9   9      886.22      704.00     65.86 o 
   1   9  -8      480.20      515.68     54.33 o 
   1   9  -8      480.20      503.72     52.17 o 
  -1  -9   8      480.20      445.73     52.93 o 
  -1  -9   8      480.20      470.84     48.08 o 
   1   9  -7      343.71      287.81     40.75 o 
   1   9  -7      343.71      337.18     46.57 o 
  -1  -9   7      343.71      305.81     47.11 o 
  -1  -9   7      343.71      327.80     44.73 o 
   1   9  -6       50.46      107.25     30.07 o 
   1   9  -6       50.46       54.00     35.46 o 
  -1  -9   6       50.46      108.33     35.25 o 
  -1  -9   6       50.46       60.90     30.83 o 
  -1  -9   6       50.46      116.74     30.72 o 
   1   9  -5      465.11      444.86     44.63 o 
   1   9  -5      465.11      438.29     45.17 o 
   1   9  -5      465.11      559.23     52.60 o 
  -1  -9   5      465.11      516.76     49.48 o 
  -1  -9   5      465.11      382.13     42.90 o 
  -1  -9   5      465.11      482.92     45.70 o 
   1   9  -4      875.79      980.38     65.43 o 
   1   9  -4      875.79      934.68     77.93 o 
   1   9  -4      875.79      942.76     54.87 o 
   1   9  -4      875.79      953.87     64.57 o 
  -1  -9   4      875.79      905.25     68.34 o 
  -1  -9   4      875.79      848.77     64.57 o 
  -1  -9   4      875.79      987.61     68.45 o 
   1   9  -3      818.03      847.37     62.20 o 
   1   9  -3      818.03      885.09     68.45 o 
   1   9  -3      818.03      840.57     52.28 o 
   1   9  -3      818.03      869.25     56.81 o 
  -1  -9   3      818.03      756.17     62.30 o 
  -1  -9   3      818.03      843.16     58.75 o 
  -1  -9   3      818.03      916.78     61.23 o 
   1   9  -2      863.35      974.78     62.20 o 
   1   9  -2      863.35      971.54     74.49 o 
   1   9  -2      863.35     1008.52     62.41 o 
   1   9  -2      863.35      935.33     60.36 o 
  -1  -9   2      863.35      872.27     61.23 o 
  -1  -9   2      863.35      911.07     60.26 o 
   1   9  -1      540.91      577.23     47.11 o 
   1   9  -1      540.91      629.95     51.85 o 
   1   9  -1      540.91      716.61     49.91 o 
   1   9  -1      540.91      634.47     37.73 o 
  -1  -9   1      540.91      540.48     43.87 o 
  -1  -9   1      540.91      546.73     44.52 o 
  -1  -9   1      540.91      490.35     45.70 o 
   1   9   0      625.90      663.79     49.26 o 
   1   9   0      625.90      623.15     52.17 o 
   1   9   0      625.90      697.64     48.08 o 
   1   9   0      625.90      734.29     42.69 o 
  -1  -9   0      625.90      607.85     49.48 o 
  -1  -9   0      625.90      588.01     50.12 o 
  -1  -9   0      625.90      522.48     47.97 o 
   1   9   1      371.02      403.90     38.05 o 
   1   9   1      371.02      380.73     42.26 o 
   1   9   1      371.02      429.45     28.35 o 
  -1  -9  -1      371.02      322.20     41.39 o 
  -1  -9  -1      371.02      462.22     38.91 o 
  -1  -9  -1      371.02      307.10     38.59 o 
   1   9   2      245.15      260.64     35.36 o 
   1   9   2      245.15      248.46     34.93 o 
   1   9   2      245.15      225.07     25.22 o 
  -1  -9  -2      245.15      223.35     39.45 o 
  -1  -9  -2      245.15      280.05     43.33 o 
  -1  -9  -2      245.15      261.29     45.49 o 
   1   9   3      566.17      651.61     52.71 o 
   1   9   3      566.17      629.51     56.05 o 
  -1  -9  -3      566.17      554.71     51.63 o 
  -1  -9  -3      566.17      606.77     51.85 o 
  -1  -9  -3      566.17      499.84     49.26 o 
   1   9   4      955.11     1029.00     68.02 o 
  -1  -9  -4      955.11      845.53     67.80 o 
  -1  -9  -4      955.11      919.91     65.43 o 
  -1  -9  -4      955.11      953.22     63.60 o 
  -1  -9  -4      955.11      898.57     61.44 o 
   1   9   5      457.76      457.58     50.02 o 
  -1  -9  -5      457.76      365.74     53.03 o 
  -1  -9  -5      457.76      438.72     51.74 o 
  -1  -9  -5      457.76      411.99     44.95 o 
  -1  -9  -5      457.76      394.31     40.42 o 
   1   9   6      380.15      388.16     43.33 o 
  -1  -9  -6      380.15      338.90     39.88 o 
  -1  -9  -6      380.15      231.76     46.35 o 
  -1  -9  -6      380.15      403.69     45.17 o 
   1   9   7      453.15      551.26     58.42 o 
  -1  -9  -7      453.15      455.97     53.47 o 
  -1  -9  -7      453.15      323.17     43.87 o 
  -1  -9  -7      453.15      358.20     51.42 o 
   1   9   8      845.91      959.79     78.69 o 
  -1  -9  -8      845.91      822.14     77.07 o 
   1   9   9      865.67      836.16     72.33 o 
  -1  -9  -9      865.67      711.55     76.32 o 
   1  10 -10      562.55      464.48     70.28 o 
   1  10 -10      562.55      881.64     83.76 o 
  -1 -10  10      562.55      459.85     68.02 o 
   1  10  -9      799.91      802.95     79.77 o 
   1  10  -9      799.91      957.85     85.48 o 
  -1 -10   9      799.91      675.54     72.87 o 
   1  10  -8      854.94      885.42     77.83 o 
   1  10  -8      854.94     1021.45     85.59 o 
  -1 -10   8      854.94      811.36     70.82 o 
   1  10  -7      760.85      721.03     68.77 o 
   1  10  -7      760.85      896.84     73.41 o 
  -1 -10   7      760.85      631.67     63.27 o 
   1  10  -6      457.08      422.23     48.18 o 
   1  10  -6      457.08      454.13     49.59 o 
  -1 -10   6      457.08      388.06     50.56 o 
  -1 -10   6      457.08      385.36     52.17 o 
   1  10  -5      800.36      875.82     63.06 o 
  -1 -10   5      800.36      723.40     61.44 o 
  -1 -10   5      800.36      813.30     61.12 o 
   1  10  -4     1059.57     1037.62     75.24 o 
   1  10  -4     1059.57     1187.89     64.25 o 
   1  10  -4     1059.57     1323.38     76.64 o 
   1  10  -4     1059.57     1087.21     73.62 o 
  -1 -10   4     1059.57      774.71     74.16 o 
  -1 -10   4     1059.57      973.16     66.94 o 
   1  10  -3     1240.26     1296.54     87.96 o 
   1  10  -3     1240.26     1380.30     73.41 o 
   1  10  -3     1240.26     1386.77     73.73 o 
  -1 -10   3     1240.26     1134.96     76.75 o 
  -1 -10   3     1240.26     1185.08     87.21 o 
  -1 -10   3     1240.26     1432.90     89.47 o 
   1  10  -2     1002.08     1100.03     83.97 o 
   1  10  -2     1002.08      975.32     80.95 o 
   1  10  -2     1002.08     1002.70     62.95 o 
   1  10  -2     1002.08     1123.32     63.38 o 
  -1 -10   2     1002.08     1003.99     75.78 o 
  -1 -10   2     1002.08     1102.62     81.38 o 
  -1 -10   2     1002.08     1010.35     70.28 o 
   1  10  -1      361.47      355.29     42.79 o 
   1  10  -1      361.47      419.96     48.18 o 
   1  10  -1      361.47      377.17     39.02 o 
   1  10  -1      361.47      449.82     33.74 o 
  -1 -10   1      361.47      402.50     48.18 o 
  -1 -10   1      361.47      413.60     47.11 o 
  -1 -10   1      361.47      421.15     47.64 o 
   1  10   0      317.01      342.14     35.36 o 
   1  10   0      317.01      378.36     46.67 o 
   1  10   0      317.01      388.27     32.55 o 
  -1 -10   0      317.01      253.42     42.26 o 
  -1 -10   0      317.01      276.60     35.36 o 
  -1 -10   0      317.01      355.61     46.14 o 
   1  10   1      556.74      531.53     54.44 o 
   1  10   1      556.74      601.38     40.96 o 
  -1 -10  -1      556.74      420.72     51.96 o 
  -1 -10  -1      556.74      445.94     55.30 o 
  -1 -10  -1      556.74      577.23     53.90 o 
   1  10   2      828.28      890.38     65.65 o 
   1  10   2      828.28      876.04     50.45 o 
  -1 -10  -2      828.28      670.91     71.90 o 
  -1 -10  -2      828.28      862.67     63.06 o 
  -1 -10  -2      828.28      693.44     66.19 o 
   1  10   3      756.03      790.02     64.46 o 
  -1 -10  -3      756.03      666.06     66.19 o 
  -1 -10  -3      756.03      778.81     60.15 o 
  -1 -10  -3      756.03      636.52     58.53 o 
   1  10   4      226.25      287.38     40.96 o 
  -1 -10  -4      226.25      185.94     41.82 o 
  -1 -10  -4      226.25      122.24     38.59 o 
   1  10   5       69.49       69.20     35.46 o 
  -1 -10  -5       69.49      144.23     44.73 o 
  -1 -10  -5       69.49       43.87     39.13 o 
  -1 -10  -5       69.49       51.20     25.12 o 
   1  10   6      219.63      207.93     44.95 o 
  -1 -10  -6      219.63      203.84     49.91 o 
  -1 -10  -6      219.63      145.84     38.81 o 
  -1 -10  -6      219.63      179.15     34.82 o 
   1  10   7      393.28      403.47     47.43 o 
  -1 -10  -7      393.28      327.37     46.67 o 
   1  10   8      544.00      589.95     64.35 o 
  -1 -10  -8      544.00      430.85     67.48 o 
   1  11  -9      880.97      954.73     87.10 o 
   1  11  -9      880.97     1080.31     92.27 o 
  -1 -11   9      880.97      863.86     83.32 o 
   1  11  -8      966.76      902.23     83.00 o 
   1  11  -8      966.76      984.26     89.79 o 
  -1 -11   8      966.76      854.59     81.49 o 
   1  11  -7      543.56      584.24     60.80 o 
   1  11  -7      543.56      600.95     66.83 o 
  -1 -11   7      543.56      477.42     62.41 o 
   1  11  -6      613.01      531.75     64.14 o 
   1  11  -6      613.01      584.89     62.20 o 
  -1 -11   6      613.01      453.49     63.27 o 
   1  11  -5      728.07      729.44     65.75 o 
   1  11  -5      728.07      939.31     73.73 o 
  -1 -11   5      728.07      765.55     65.00 o 
   1  11  -4     1343.07     1494.67    108.98 o 
   1  11  -4     1343.07     1514.28     96.48 o 
   1  11  -4     1343.07     1475.48     89.58 o 
  -1 -11   4     1343.07     1038.38     89.58 o 
  -1 -11   4     1343.07     1229.60     93.56 o 
   1  11  -3     1921.39     2220.44    139.05 o 
   1  11  -3     1921.39     2247.50    123.64 o 
   1  11  -3     1921.39     2217.42    121.70 o 
  -1 -11   3     1921.39     1575.19    109.95 o 
  -1 -11   3     1921.39     1885.42    120.94 o 
   1  11  -2     1563.11     1766.85    117.28 o 
   1  11  -2     1563.11     1657.43    100.46 o 
   1  11  -2     1563.11     1706.80     95.07 o 
  -1 -11   2     1563.11     1533.36     98.95 o 
  -1 -11   2     1563.11     1519.89     89.79 o 
   1  11  -1     1030.16     1050.88     86.34 o 
   1  11  -1     1030.16      947.83     69.31 o 
   1  11  -1     1030.16     1105.64     68.13 o 
  -1 -11   1     1030.16      946.75     80.63 o 
  -1 -11   1     1030.16      901.80     77.93 o 
   1  11   0      450.62      523.98     57.24 o 
   1  11   0      450.62      513.21     39.67 o 
  -1 -11   0      450.62      421.26     56.70 o 
  -1 -11   0      450.62      451.55     52.28 o 
   1  11   1      378.92      339.33     46.46 o 
   1  11   1      378.92      341.27     32.55 o 
  -1 -11  -1      378.92      309.80     48.08 o 
  -1 -11  -1      378.92      305.27     51.63 o 
   1  11   2      760.65      840.47     71.68 o 
  -1 -11  -2      760.65      679.42     69.96 o 
  -1 -11  -2      760.65      810.18     71.04 o 
   1  11   3     1037.97      975.86     81.38 o 
  -1 -11  -3     1037.97      972.51     79.77 o 
  -1 -11  -3     1037.97      789.80     72.76 o 
   1  11   4      735.93      790.99     67.48 o 
  -1 -11  -4      735.93      707.77     65.75 o 
  -1 -11  -4      735.93      534.87     65.97 o 
   1  11   5      433.51      364.99     54.33 o 
  -1 -11  -5      433.51      349.25     59.29 o 
   1  11   6      232.05      185.41     46.35 o 
  -1 -11  -6      232.05      261.72     54.44 o 
   1  12  -7      454.34      474.51     52.93 o 
   1  12  -7      454.34      645.04     69.53 o 
  -1 -12   7      454.34      465.35     65.22 o 
   1  12  -6      487.85      457.69     70.07 o 
   1  12  -6      487.85      644.39     65.86 o 
  -1 -12   6      487.85      416.41     60.69 o 
   1  12  -5      311.76      242.86     48.94 o 
   1  12  -5      311.76      267.44     47.75 o 
   1  12  -5      311.76      266.57     39.24 o 
  -1 -12   5      311.76      376.09     55.94 o 
   1  12  -4      758.60      829.04     79.77 o 
   1  12  -4      758.60      834.97     71.57 o 
   1  12  -4      758.60      752.40     62.30 o 
  -1 -12   4      758.60      731.70     74.16 o 
   1  12  -3     1407.76     1516.01    109.63 o 
   1  12  -3     1407.76     1599.33    109.73 o 
   1  12  -3     1407.76     1388.92     99.49 o 
  -1 -12   3     1407.76     1163.63     95.18 o 
   1  12  -2     1415.38     1440.02    115.55 o 
   1  12  -2     1415.38     1596.85    103.91 o 
   1  12  -2     1415.38     1581.01     97.55 o 
  -1 -12   2     1415.38     1224.43    108.22 o 
   1  12  -1     1007.23      968.74     95.83 o 
   1  12  -1     1007.23     1087.53     85.26 o 
   1  12  -1     1007.23     1117.39     76.10 o 
  -1 -12   1     1007.23     1013.04     91.73 o 
   1  12   0      418.29      410.26     50.99 o 
   1  12   0      418.29      438.83     42.36 o 
  -1 -12   0      418.29      314.87     52.60 o 
   1  12   1      534.95      521.94     60.15 o 
   1  12   1      534.95      575.29     48.94 o 
  -1 -12  -1      534.95      494.77     60.90 o 
   1  12   2     1007.23     1151.34     89.58 o 
  -1 -12  -2     1007.23      839.82     78.04 o 
   1  12   3     1162.10     1084.51     98.95 o 
  -1 -12  -3     1162.10     1015.85     93.24 o 
   1  12   4     1031.55     1094.97     94.10 o 
  -1 -12  -4     1031.55      862.78     84.40 o 
   1  12   5      698.32      670.69     74.70 o 
  -1 -12  -5      698.32      587.26     69.10 o 
   1  13  -5      154.31      147.68     51.85 o 
   1  13  -5      154.31       76.86     53.14 o 
  -1 -13   5      154.31      196.40     55.62 o 
   1  13  -4      573.77      530.67     73.52 o 
   1  13  -4      573.77      708.85     77.93 o 
  -1 -13   4      573.77      549.42     68.02 o 
   1  13  -3      757.67      704.43     78.04 o 
   1  13  -3      757.67      782.69     73.19 o 
  -1 -13   3      757.67      670.48     73.41 o 
   1  13  -2      496.82      510.30     69.96 o 
   1  13  -2      496.82      588.01     69.96 o 
   1  13  -2      496.82      492.62     49.15 o 
  -1 -13   2      496.82      375.12     65.97 o 
   1  13  -1      213.99      186.16     50.34 o 
  -1 -13   1      213.99      149.40     49.59 o 
   1  13   0      212.91      214.83     49.69 o 
  -1 -13   0      212.91      212.46     55.30 o 
   1  13   1      545.71      573.35     72.22 o 
  -1 -13  -1      545.71      380.94     65.75 o 
   1  13   2      803.78      776.11     87.96 o 
  -1 -13  -2      803.78      607.31     80.85 o 
   2 -13  -4      138.02      109.41     50.66 o 
  -2  13   4      138.02      203.30     51.42 o 
   2 -13  -3      148.12      128.81     50.02 o 
  -2  13   3      148.12      203.51     35.25 o 
   2 -13  -1      747.95      598.47     60.80 o 
  -2  13   1      747.95      799.07     72.33 o 
   2 -13   0      662.81      690.74     69.63 o 
  -2  13   0      662.81      908.70     82.79 o 
   2 -13   1      396.54      346.34     54.54 o 
  -2  13  -1      396.54      560.63     65.97 o 
   2 -13   2      246.06      116.42     48.51 o 
  -2  13  -2      246.06      340.41     59.83 o 
   2 -13   3      254.39      270.78     51.31 o 
  -2  13  -3      254.39      297.94     52.82 o 
   2 -13   4      634.35      592.65     72.11 o 
  -2  13  -4      634.35      736.12     83.22 o 
   2 -13   5      758.11      656.89     72.01 o 
  -2  13  -5      758.11      743.78     79.88 o 
   2 -12  -7      351.22      255.79     56.81 o 
  -2  12   7      351.22      407.68     60.90 o 
   2 -12  -6      548.28      428.80     65.86 o 
  -2  12   6      548.28      587.58     72.44 o 
   2 -12  -5      518.77      521.61     64.89 o 
  -2  12   5      518.77      556.54     66.51 o 
   2 -12  -4      357.06      336.21     51.96 o 
  -2  12   4      357.06      405.84     57.89 o 
   2 -12  -3      137.82      155.01     45.49 o 
  -2  12   3      137.82      162.55     41.28 o 
   2 -12  -2      231.03      237.90     48.08 o 
  -2  12   2      231.03      242.97     46.46 o 
   2 -12  -1      407.39      484.42     57.24 o 
   2 -12   0      451.23      371.67     53.68 o 
  -2  12   0      451.23      571.31     64.57 o 
   2 -12   1      335.61      315.84     50.02 o 
  -2  12  -1      335.61      382.45     51.63 o 
   2 -12   2      152.14      193.27     45.38 o 
  -2  12  -2      152.14      207.29     43.76 o 
   2 -12   3      130.89      100.46     44.95 o 
  -2  12  -3      130.89      167.51     45.70 o 
   2 -12   4      231.44      217.96     45.17 o 
  -2  12  -4      231.44      288.99     43.55 o 
   2 -12   5      460.66      431.93     60.58 o 
  -2  12  -5      460.66      361.76     55.84 o 
   2 -12   6      655.15      566.02     67.59 o 
  -2  12  -6      655.15      701.20     78.58 o 
   2 -12   7      562.59      397.54     60.47 o 
  -2  12  -7      562.59      649.35     72.87 o 
   2 -11  -8      390.61      400.35     59.72 o 
  -2  11   8      390.61      392.15     60.58 o 
   2 -11  -7     1165.96      797.89     73.19 o 
  -2  11   7     1165.96     1263.02    102.30 o 
   2 -11  -6     1538.61     1374.15    103.81 o 
  -2  11   6     1538.61     1829.80    115.55 o 
   2 -11  -5     1113.54     1004.74     82.79 o 
  -2  11   5     1113.54     1250.41     94.64 o 
  -2  11   5     1113.54     1146.39     90.22 o 
   2 -11  -4      407.18      416.08     54.11 o 
  -2  11   4      407.18      458.99     51.53 o 
  -2  11   4      407.18      499.84     54.65 o 
   2 -11  -3      181.43      223.67     44.95 o 
  -2  11   3      181.43      203.73     38.81 o 
  -2  11   3      181.43      235.85     44.84 o 
   2 -11  -2      910.82      807.27     66.51 o 
  -2  11   2      910.82      891.02     74.27 o 
  -2  11   2      910.82      862.13     71.04 o 
   2 -11  -1      962.27      828.50     60.36 o 
  -2  11   1      962.27     1125.90     80.20 o 
  -2  11   1      962.27     1023.93     83.54 o 
  -2  11   1      962.27     1022.85     63.92 o 
   2 -11   0     1159.96      985.88     73.73 o 
  -2  11   0     1159.96     1112.86     86.56 o 
  -2  11   0     1159.96     1146.92     83.11 o 
   2 -11   1      435.58      437.10     48.51 o 
  -2  11  -1      435.58      536.49     53.57 o 
  -2  11  -1      435.58      504.69     54.97 o 
   2 -11   2      106.12      128.71     37.84 o 
  -2  11  -2      106.12      118.68     25.22 o 
  -2  11  -2      106.12       83.32     36.33 o 
   2 -11   3      159.21      123.85     40.75 o 
  -2  11  -3      159.21      113.94     34.93 o 
  -2  11  -3      159.21       98.63     37.51 o 
   2 -11   4      306.74      265.93     44.30 o 
  -2  11  -4      306.74      312.71     45.17 o 
   2 -11   5      878.71      704.97     68.77 o 
  -2  11  -5      878.71      832.92     76.86 o 
   2 -11   6      624.53      580.04     63.06 o 
  -2  11  -6      624.53      696.56     65.43 o 
   2 -11   7      210.39      195.00     48.72 o 
  -2  11  -7      210.39      242.10     48.72 o 
   2 -11   8       22.19       47.21     43.33 o 
  -2  11  -8       22.19       -3.13     40.31 o 
   2 -10  -9      343.55      363.59     50.02 o 
  -2  10   9      343.55      368.55     48.40 o 
   2 -10  -8      714.02      740.33     67.80 o 
  -2  10   8      714.02      844.89     72.76 o 
   2 -10  -7     1444.89     1331.47     95.29 o 
  -2  10   7     1444.89     1511.91    107.25 o 
  -2  10   7     1444.89     1372.00    104.99 o 
   2 -10  -6     1649.98     1482.92     95.83 o 
  -2  10   6     1649.98     1687.51    105.31 o 
  -2  10   6     1649.98     1778.81    108.12 o 
   2 -10  -5     1694.69     1542.74     99.49 o 
  -2  10   5     1694.69     1876.26    107.36 o 
  -2  10   5     1694.69     1821.07    118.68 o 
   2 -10  -4     1466.90     1362.40     89.79 o 
   2 -10  -4     1466.90     1488.74    106.50 o 
  -2  10   4     1466.90     1606.13     95.94 o 
  -2  10   4     1466.90     1814.71    106.72 o 
   2 -10  -3     1129.81      997.74     77.83 o 
   2 -10  -3     1129.81     1141.00     77.72 o 
   2 -10  -3     1129.81     1047.86     78.69 o 
  -2  10   3     1129.81     1287.59     83.11 o 
  -2  10   3     1129.81     1199.10     84.73 o 
   2 -10  -2     1299.06     1171.93     81.28 o 
   2 -10  -2     1299.06     1202.11     84.83 o 
   2 -10  -2     1299.06     1240.17     82.79 o 
  -2  10   2     1299.06     1318.85     90.12 o 
  -2  10   2     1299.06     1404.55     93.46 o 
   2 -10  -1     1167.98      990.41     78.47 o 
   2 -10  -1     1167.98     1052.50     80.20 o 
   2 -10  -1     1167.98     1284.25     83.86 o 
  -2  10   1     1167.98     1228.52     84.51 o 
  -2  10   1     1167.98     1433.44     91.41 o 
  -2  10   1     1167.98     1329.31     81.49 o 
   2 -10   0     2162.81     1920.13    122.45 o 
   2 -10   0     2162.81     2074.17    119.76 o 
   2 -10   0     2162.81     2313.04    127.52 o 
  -2  10   0     2162.81     2529.05    141.64 o 
  -2  10   0     2162.81     2466.21    146.38 o 
  -2  10   0     2162.81     2429.99    127.74 o 
   2 -10   1     1440.18     1341.28     91.52 o 
   2 -10   1     1440.18     1470.20     90.01 o 
   2 -10   1     1440.18     1592.44     99.06 o 
  -2  10  -1     1440.18     1774.93    102.19 o 
  -2  10  -1     1440.18     1487.98    100.89 o 
  -2  10  -1     1440.18     1337.93     81.28 o 
   2 -10   2      828.10      696.35     59.50 o 
   2 -10   2      828.10      807.81     68.77 o 
  -2  10  -2      828.10      899.11     69.31 o 
   2 -10   3      619.34      592.54     50.66 o 
   2 -10   3      619.34      594.70     56.16 o 
  -2  10  -3      619.34      709.07     57.45 o 
  -2  10  -3      619.34      621.97     62.84 o 
  -2  10  -3      619.34      660.02     29.75 o 
   2 -10   4      765.83      669.94     61.55 o 
   2 -10   4      765.83      824.62     65.00 o 
  -2  10  -4      765.83      772.34     73.19 o 
  -2  10  -4      765.83      759.62     66.08 o 
   2 -10   5     1401.41     1305.70     86.99 o 
  -2  10  -5     1401.41     1440.23    103.37 o 
  -2  10  -5     1401.41     1482.05    102.19 o 
   2 -10   6      854.02      687.62     63.06 o 
  -2  10  -6      854.02      890.38     75.99 o 
   2 -10   7      409.83      402.72     49.37 o 
  -2  10  -7      409.83      481.51     52.50 o 
  -2  10  -7      409.83      428.16     52.50 o 
   2 -10   8      109.90       76.86     42.36 o 
  -2  10  -8      109.90      102.73     41.50 o 
  -2  10  -8      109.90       64.68     38.27 o 
   2 -10   9      105.76      169.77     48.61 o 
  -2  10  -9      105.76      125.80     43.23 o 
  -2  10  -9      105.76      221.30     55.73 o 
   2  -9 -10      275.83      207.93     39.34 o 
  -2   9  10      275.83      305.38     51.53 o 
   2  -9  -9      424.38      399.70     52.71 o 
  -2   9   9      424.38      574.43     57.67 o 
   2  -9  -8      514.69      561.28     52.93 o 
  -2   9   8      514.69      559.56     52.06 o 
  -2   9   8      514.69      476.02     55.94 o 
   2  -9  -7      933.05      881.21     74.70 o 
   2  -9  -7      933.05      967.56     77.18 o 
   2  -9  -7      933.05      904.17     55.30 o 
  -2   9   7      933.05     1031.37     76.43 o 
  -2   9   7      933.05      950.52     74.70 o 
   2  -9  -6     1784.18     1628.98     95.18 o 
   2  -9  -6     1784.18     1769.22    108.44 o 
   2  -9  -6     1784.18     1815.03     84.19 o 
  -2   9   6     1784.18     2042.47    113.72 o 
  -2   9   6     1784.18     2185.08    118.14 o 
   2  -9  -5     1741.02     1796.70    117.71 o 
   2  -9  -5     1741.02     1623.70     96.37 o 
   2  -9  -5     1741.02     1711.12     97.98 o 
   2  -9  -5     1741.02     1741.73     77.50 o 
  -2   9   5     1741.02     1814.71    102.62 o 
  -2   9   5     1741.02     2156.84    119.44 o 
   2  -9  -4     1308.17     1282.96     89.68 o 
   2  -9  -4     1308.17     1494.24     89.04 o 
   2  -9  -4     1308.17     1388.71     83.22 o 
  -2   9   4     1308.17     1632.64     91.73 o 
  -2   9   4     1308.17     1534.55     94.10 o 
   2  -9  -3      939.94      859.33     63.60 o 
   2  -9  -3      939.94      939.21     62.30 o 
   2  -9  -3      939.94      885.31     69.74 o 
  -2   9   3      939.94     1021.34     60.47 o 
  -2   9   3      939.94      993.53     68.88 o 
   2  -9  -2      985.19      931.44     66.19 o 
   2  -9  -2      985.19     1052.39     74.05 o 
   2  -9  -2      985.19     1113.40     73.95 o 
  -2   9   2      985.19     1089.36     77.61 o 
  -2   9   2      985.19     1266.04     74.16 o 
   2  -9  -1     2352.46     2246.96    136.25 o 
   2  -9  -1     2352.46     2093.03    125.69 o 
   2  -9  -1     2352.46     2385.90    124.50 o 
  -2   9   1     2352.46     2550.29    142.83 o 
  -2   9   1     2352.46     2834.76    146.71 o 
  -2   9   1     2352.46     2582.09    143.26 o 
   2  -9   0     2970.73     2776.55    152.42 o 
   2  -9   0     2970.73     2853.19    145.09 o 
   2  -9   0     2970.73     3137.23    151.88 o 
  -2   9   0     2970.73     3326.51    149.51 o 
  -2   9   0     2970.73     3251.38    165.57 o 
  -2   9   0     2970.73     3202.55    161.37 o 
   2  -9   1     2609.41     2380.84    134.31 o 
   2  -9   1     2609.41     2540.48    142.50 o 
   2  -9   1     2609.41     2868.60    133.99 o 
  -2   9  -1     2609.41     2935.44    148.65 o 
  -2   9  -1     2609.41     2752.73    147.25 o 
   2  -9   2     2078.27     1819.45    112.97 o 
   2  -9   2     2078.27     1983.62    105.85 o 
   2  -9   2     2078.27     2139.60    123.42 o 
  -2   9  -2     2078.27     2286.41    125.80 o 
  -2   9  -2     2078.27     2266.15    128.27 o 
   2  -9   3     1375.80     1209.66     88.71 o 
   2  -9   3     1375.80     1328.02     77.72 o 
   2  -9   3     1375.80     1482.16     86.67 o 
  -2   9  -3     1375.80     1542.42     90.55 o 
  -2   9  -3     1375.80     1425.57     94.54 o 
   2  -9   4     1557.81     1504.04     87.53 o 
   2  -9   4     1557.81     1654.52    106.82 o 
  -2   9  -4     1557.81     1730.63    104.34 o 
  -2   9  -4     1557.81     1761.67    100.57 o 
   2  -9   5     1657.73     1367.15     89.36 o 
   2  -9   5     1657.73     1574.97    100.25 o 
   2  -9   5     1657.73     1816.75     95.72 o 
  -2   9  -5     1657.73     1877.55    111.03 o 
  -2   9  -5     1657.73     1830.34    111.35 o 
   2  -9   6     1478.95     1311.31     86.56 o 
   2  -9   6     1478.95     1498.98    103.05 o 
  -2   9  -6     1478.95     1648.49    107.79 o 
  -2   9  -6     1478.95     1592.00    102.51 o 
  -2   9  -6     1478.95     1498.01    103.59 o 
   2  -9   7     1066.53      866.12     67.59 o 
   2  -9   7     1066.53     1078.58     79.34 o 
  -2   9  -7     1066.53     1227.23     86.02 o 
  -2   9  -7     1066.53     1146.17     83.76 o 
  -2   9  -7     1066.53     1182.82     81.92 o 
   2  -9   8      551.28      476.77     57.78 o 
  -2   9  -8      551.28      527.43     64.14 o 
  -2   9  -8      551.28      529.81     51.20 o 
   2  -9   9      286.09      331.36     53.03 o 
  -2   9  -9      286.09      272.18     46.78 o 
  -2   9  -9      286.09      251.81     47.75 o 
   2  -9  10      447.50      450.47     68.34 o 
  -2   9 -10      447.50      498.01     61.44 o 
  -2   9 -10      447.50      439.91     57.89 o 
   2  -8 -11      377.50      289.96     52.82 o 
  -2   8  11      377.50      304.52     47.11 o 
   2  -8 -10      462.94      475.48     61.55 o 
  -2   8  10      462.94      499.52     55.73 o 
   2  -8  -9      389.76      372.97     48.40 o 
   2  -8  -9      389.76      261.94     37.51 o 
  -2   8   9      389.76      356.80     45.06 o 
  -2   8   9      389.76      297.19     44.09 o 
   2  -8  -8      169.83      165.68     38.16 o 
   2  -8  -8      169.83      121.48     23.07 o 
  -2   8   8      169.83      189.07     32.98 o 
  -2   8   8      169.83      154.47     41.61 o 
   2  -8  -7      249.89      221.84     36.22 o 
   2  -8  -7      249.89      286.08     25.98 o 
  -2   8   7      249.89      299.56     34.49 o 
  -2   8   7      249.89      263.56     38.05 o 
   2  -8  -6      918.54      808.99     61.44 o 
   2  -8  -6      918.54      935.86     63.81 o 
   2  -8  -6      918.54      890.59     44.20 o 
  -2   8   6      918.54      960.12     64.68 o 
  -2   8   6      918.54      971.44     64.03 o 
   2  -8  -5     1343.89     1206.00     81.82 o 
   2  -8  -5     1343.89     1345.59     78.26 o 
   2  -8  -5     1343.89     1372.75     64.03 o 
  -2   8   5     1343.89     1514.82     74.59 o 
  -2   8   5     1343.89     1551.80     81.82 o 
   2  -8  -4     1244.90     1355.83     81.60 o 
   2  -8  -4     1244.90     1242.75     86.23 o 
   2  -8  -4     1244.90     1229.93     78.69 o 
   2  -8  -4     1244.90     1188.64     53.79 o 
  -2   8   4     1244.90     1411.67     88.07 o 
  -2   8   4     1244.90     1500.16     83.43 o 
   2  -8  -3      591.47      566.56     44.09 o 
   2  -8  -3      591.47      877.98     64.46 o 
   2  -8  -3      591.47      616.36     47.86 o 
  -2   8   3      591.47      994.18     67.26 o 
  -2   8   3      591.47      674.68     47.75 o 
   2  -8  -2      414.62      389.67     38.70 o 
   2  -8  -2      414.62      440.55     42.36 o 
   2  -8  -2      414.62      442.39     35.68 o 
  -2   8   2      414.62      518.81     40.42 o 
  -2   8   2      414.62      487.77     39.56 o 
   2  -8  -1     1882.25     1850.39    109.95 o 
   2  -8  -1     1882.25     2039.24    103.27 o 
   2  -8  -1     1882.25     1883.05     93.78 o 
  -2   8   1     1882.25     2151.56     96.80 o 
  -2   8   1     1882.25     2339.55    111.78 o 
  -2   8   1     1882.25     2095.40    112.43 o 
   2  -8   0     2071.84     2013.48    107.04 o 
   2  -8   0     2071.84     2129.36    125.58 o 
   2  -8   0     2071.84     2022.42    100.46 o 
  -2   8   0     2071.84     2267.65    124.72 o 
  -2   8   0     2071.84     2374.48    119.44 o 
   2  -8   1     2370.74     2225.18    131.72 o 
   2  -8   1     2370.74     2583.71    136.25 o 
   2  -8   1     2370.74     2455.22    129.68 o 
  -2   8  -1     2370.74     3096.70    138.95 o 
  -2   8  -1     2370.74     2663.04    143.90 o 
  -2   8  -1     2370.74     2314.33    117.60 o 
   2  -8   2     1732.88     1569.37     95.29 o 
   2  -8   2     1732.88     1652.48    100.79 o 
   2  -8   2     1732.88     1754.56     84.62 o 
  -2   8  -2     1732.88     1903.96    102.51 o 
  -2   8  -2     1732.88     2031.26    103.91 o 
  -2   8  -2     1732.88     1863.54     66.51 o 
   2  -8   3     1470.05     1337.18     84.51 o 
   2  -8   3     1470.05     1408.43     85.37 o 
   2  -8   3     1470.05     1567.86     79.66 o 
  -2   8  -3     1470.05     1708.53     96.58 o 
  -2   8  -3     1470.05     1729.01     95.40 o 
   2  -8   4     2259.28     2093.46    128.06 o 
   2  -8   4     2259.28     2139.92    117.17 o 
   2  -8   4     2259.28     2444.33    126.77 o 
  -2   8  -4     2259.28     2571.09    125.58 o 
  -2   8  -4     2259.28     2401.21    137.98 o 
   2  -8   5     2002.94     1852.76    119.54 o 
   2  -8   5     2002.94     1927.24    111.14 o 
   2  -8   5     2002.94     2122.78    115.77 o 
  -2   8  -5     2002.94     2349.25    118.68 o 
  -2   8  -5     2002.94     2170.32    131.08 o 
  -2   8  -5     2002.94     2056.38    116.42 o 
   2  -8   6     1804.57     1648.81     97.66 o 
   2  -8   6     1804.57     1800.37    103.70 o 
   2  -8   6     1804.57     1895.55    111.14 o 
  -2   8  -6     1804.57     2073.63    112.75 o 
  -2   8  -6     1804.57     2020.91    113.83 o 
  -2   8  -6     1804.57     1920.24    115.55 o 
   2  -8   7     1211.87     1205.24     88.39 o 
   2  -8   7     1211.87     1222.92     83.43 o 
  -2   8  -7     1211.87     1198.77     88.39 o 
  -2   8  -7     1211.87     1281.24     89.15 o 
  -2   8  -7     1211.87     1309.37     76.96 o 
   2  -8   8      822.99      854.91     68.66 o 
   2  -8   8      822.99      828.07     70.28 o 
  -2   8  -8      822.99      904.50     71.90 o 
  -2   8  -8      822.99      842.73     64.57 o 
   2  -8   9      575.70      559.45     58.21 o 
   2  -8   9      575.70      481.73     54.65 o 
  -2   8  -9      575.70      596.53     61.33 o 
  -2   8  -9      575.70      539.72     53.47 o 
   2  -8  10      876.05      812.55     77.50 o 
  -2   8 -10      876.05     1020.91     83.65 o 
  -2   8 -10      876.05      819.23     79.34 o 
   2  -8  11      717.06      633.18     70.07 o 
  -2   8 -11      717.06      800.15     76.21 o 
  -2   8 -11      717.06      600.09     69.85 o 
   2  -7 -12      541.16      469.98     63.38 o 
   2  -7 -12      541.16      588.12     56.27 o 
  -2   7  12      541.16      495.74     53.79 o 
   2  -7 -11      762.61      669.83     68.99 o 
   2  -7 -11      762.61      715.75     66.29 o 
  -2   7  11      762.61      682.98     66.62 o 
   2  -7 -10      828.57      826.24     63.92 o 
  -2   7  10      828.57      843.05     62.30 o 
  -2   7  10      828.57      946.21     69.31 o 
   2  -7  -9      146.67      185.94     36.11 o 
  -2   7   9      146.67      129.14     28.35 o 
  -2   7   9      146.67      123.10     34.60 o 
   2  -7  -8      191.08      233.91     34.28 o 
  -2   7   8      191.08      215.37     30.72 o 
  -2   7   8      191.08      159.10     32.66 o 
   2  -7  -7      659.47      601.06     50.77 o 
   2  -7  -7      659.47      637.60     53.79 o 
  -2   7   7      659.47      710.25     49.37 o 
  -2   7   7      659.47      737.63     54.33 o 
   2  -7  -6     1439.43     1400.35     81.92 o 
   2  -7  -6     1439.43     1476.45     94.86 o 
   2  -7  -6     1439.43     1340.31     63.92 o 
  -2   7   6     1439.43     1521.18     92.16 o 
  -2   7   6     1439.43     1632.75     83.76 o 
   2  -7  -5     1260.56     1263.66     79.44 o 
   2  -7  -5     1260.56     1263.34     74.92 o 
   2  -7  -5     1260.56     1372.97     61.33 o 
  -2   7   5     1260.56     1419.75     75.89 o 
  -2   7   5     1260.56     1473.32     74.05 o 
   2  -7  -4      321.18      285.65     31.04 o 
   2  -7  -4      321.18      283.17     32.66 o 
   2  -7  -4      321.18      303.33     17.79 o 
  -2   7   4      321.18      383.21     30.83 o 
  -2   7   4      321.18      371.35     32.88 o 
   2  -7  -3      181.95      139.38     23.82 o 
   2  -7  -3      181.95      213.97     28.13 o 
   2  -7  -3      181.95      173.98     10.02 o 
  -2   7   3      181.95      245.88     26.30 o 
  -2   7   3      181.95      219.14     23.82 o 
   2  -7  -2      218.52      192.30     25.65 o 
   2  -7  -2      218.52      216.13     29.00 o 
   2  -7  -2      218.52      270.45     28.35 o 
  -2   7   2      218.52      266.68     27.16 o 
  -2   7   2      218.52      247.28     25.65 o 
   2  -7  -1      719.56      716.83     52.71 o 
   2  -7  -1      719.56      753.05     50.99 o 
   2  -7  -1      719.56      680.82     49.05 o 
  -2   7   1      719.56      810.61     46.35 o 
  -2   7   1      719.56      898.57     51.74 o 
   2  -7   0     1493.49     1490.57     87.85 o 
   2  -7   0     1493.49     1395.39     91.41 o 
   2  -7   0     1493.49     1548.13     76.53 o 
  -2   7   0     1493.49     1642.34     81.38 o 
  -2   7   0     1493.49     1645.58     86.02 o 
  -2   7   0     1493.49     1610.01     83.00 o 
   2  -7   1     3390.53     3297.62    170.96 o 
   2  -7   1     3390.53     3377.82    174.41 o 
   2  -7   1     3390.53     3415.87    142.50 o 
  -2   7  -1     3390.53     3724.27    170.75 o 
  -2   7  -1     3390.53     3829.91    177.97 o 
   2  -7   2     2279.90     2263.56    112.43 o 
   2  -7   2     2279.90     2249.44    128.06 o 
   2  -7   2     2279.90     2519.57    111.03 o 
  -2   7  -2     2279.90     2511.59    124.50 o 
  -2   7  -2     2279.90     2494.45    117.60 o 
  -2   7  -2     2279.90     2340.09     88.82 o 
   2  -7   3      663.21      695.92     54.33 o 
   2  -7   3      663.21      668.00     49.48 o 
   2  -7   3      663.21      705.51     48.40 o 
  -2   7  -3      663.21      836.26     52.06 o 
  -2   7  -3      663.21      718.77     52.71 o 
   2  -7   4      111.51      154.58     26.73 o 
   2  -7   4      111.51      118.68     26.41 o 
   2  -7   4      111.51      141.21     24.15 o 
  -2   7  -4      111.51      133.13     23.93 o 
  -2   7  -4      111.51      127.09     22.53 o 
   2  -7   5      382.82      367.25     36.22 o 
   2  -7   5      382.82      376.52     35.25 o 
   2  -7   5      382.82      403.15     39.88 o 
  -2   7  -5      382.82      409.29     37.84 o 
  -2   7  -5      382.82      441.31     40.31 o 
  -2   7  -5      382.82      370.06     48.83 o 
   2  -7   6     2078.37     1980.60    120.08 o 
   2  -7   6     2078.37     2158.46    100.36 o 
  -2   7  -6     2078.37     2281.34    122.56 o 
  -2   7  -6     2078.37     1985.77     97.01 o 
   2  -7   7     2090.71     1942.01    128.27 o 
   2  -7   7     2090.71     2107.90    121.70 o 
   2  -7   7     2090.71     2206.64    123.96 o 
  -2   7  -7     2090.71     2440.12    122.45 o 
  -2   7  -7     2090.71     2346.78    136.25 o 
  -2   7  -7     2090.71     1994.83    111.67 o 
   2  -7   8     1128.74     1197.91     86.13 o 
   2  -7   8     1128.74     1170.85     82.14 o 
  -2   7  -8     1128.74     1280.70     87.74 o 
  -2   7  -8     1128.74     1083.76     86.23 o 
  -2   7  -8     1128.74     1115.23     78.37 o 
   2  -7   9      434.48      401.32     53.90 o 
   2  -7   9      434.48      361.11     43.55 o 
  -2   7  -9      434.48      485.39     52.39 o 
  -2   7  -9      434.48      359.49     46.67 o 
   2  -7  10      489.38      400.67     58.53 o 
   2  -7  10      489.38      404.66     45.49 o 
  -2   7 -10      489.38      478.06     56.27 o 
  -2   7 -10      489.38      471.92     54.44 o 
   2  -7  11      747.11      725.45     75.35 o 
  -2   7 -11      747.11      693.22     80.74 o 
  -2   7 -11      747.11      619.17     70.93 o 
   2  -6 -12      776.44      773.53     72.01 o 
   2  -6 -12      776.44      826.88     68.99 o 
  -2   6  12      776.44      854.37     78.47 o 
   2  -6 -11     1272.43     1210.31     87.85 o 
   2  -6 -11     1272.43     1330.17     79.34 o 
  -2   6  11     1272.43     1344.62     87.10 o 
  -2   6  11     1272.43     1313.68     93.78 o 
   2  -6 -10     1818.64     1756.39    103.59 o 
  -2   6  10     1818.64     1905.79    101.86 o 
  -2   6  10     1818.64     1977.37    109.95 o 
   2  -6  -9      647.08      641.05     56.48 o 
  -2   6   9      647.08      720.06     54.76 o 
  -2   6   9      647.08      666.27     55.30 o 
   2  -6  -8      945.11      899.65     60.80 o 
   2  -6  -8      945.11      874.64     69.31 o 
  -2   6   8      945.11     1014.12     63.92 o 
  -2   6   8      945.11     1048.08     66.83 o 
   2  -6  -7      584.44      617.87     46.89 o 
  -2   6   7      584.44      619.27     42.58 o 
  -2   6   7      584.44      669.18     44.30 o 
   2  -6  -6     1137.25      987.50     62.20 o 
   2  -6  -6     1137.25     1026.63     62.84 o 
  -2   6   6     1137.25     1231.76     60.04 o 
  -2   6   6     1137.25     1173.12     63.06 o 
   2  -6  -5     2585.23     2533.91    126.33 o 
   2  -6  -5     2585.23     2473.00    130.54 o 
  -2   6   5     2585.23     2780.97    119.22 o 
  -2   6   5     2585.23     2839.82    118.03 o 
   2  -6  -4     1682.10     1567.86     87.10 o 
   2  -6  -4     1682.10     1613.99     92.06 o 
  -2   6   4     1682.10     1840.04     81.60 o 
  -2   6   4     1682.10     1791.96     78.69 o 
   2  -6  -3     1105.76     1029.75     57.78 o 
   2  -6  -3     1105.76     1063.06     39.99 o 
  -2   6   3     1105.76     1231.33     57.24 o 
  -2   6   3     1105.76     1242.21     60.58 o 
   2  -6  -2      211.60      191.66     26.09 o 
   2  -6  -2      211.60      198.56     24.68 o 
  -2   6   2      211.60      285.11     23.71 o 
  -2   6   2      211.60      199.20     21.45 o 
  -2   6   2      211.60      223.13     23.61 o 
   2  -6  -1      758.41      736.12     41.50 o 
   2  -6  -1      758.41      729.55     41.28 o 
   2  -6  -1      758.41      747.55     43.66 o 
  -2   6   1      758.41      833.78     42.26 o 
  -2   6   1      758.41      737.09     43.33 o 
  -2   6   1      758.41      797.57     46.67 o 
   2  -6   0     2649.16     2733.11    115.02 o 
   2  -6   0     2649.16     2485.29    111.57 o 
   2  -6   0     2649.16     2631.13    110.27 o 
  -2   6   0     2649.16     2808.13    117.17 o 
  -2   6   0     2649.16     2865.26    115.88 o 
  -2   6   0     2649.16     2751.65    128.27 o 
   2  -6   1     2912.53     2846.51    125.90 o 
   2  -6   1     2912.53     2917.33    148.22 o 
   2  -6   1     2912.53     2916.25    125.58 o 
  -2   6  -1     2912.53     3119.66    134.63 o 
  -2   6  -1     2912.53     3022.86    122.35 o 
  -2   6  -1     2912.53     2852.11     95.83 o 
   2  -6   2      418.54      382.78     32.98 o 
   2  -6   2      418.54      410.80     31.91 o 
   2  -6   2      418.54      460.60     36.22 o 
  -2   6  -2      418.54      471.06     31.91 o 
  -2   6  -2      418.54      447.99     31.26 o 
  -2   6  -2      418.54      426.11     22.21 o 
   2  -6   3      273.20      225.72     27.27 o 
   2  -6   3      273.20      295.68     27.81 o 
   2  -6   3      273.20      265.06     28.78 o 
  -2   6  -3      273.20      350.44     27.81 o 
  -2   6  -3      273.20      281.88     27.27 o 
   2  -6   4      340.26      346.02     31.80 o 
   2  -6   4      340.26      285.87     30.83 o 
   2  -6   4      340.26      382.45     31.91 o 
  -2   6  -4      340.26      374.91     30.83 o 
  -2   6  -4      340.26      346.88     27.70 o 
  -2   6  -4      340.26      285.87     28.57 o 
   2  -6   5      991.60     1039.35     69.42 o 
   2  -6   5      991.60      963.57     63.27 o 
   2  -6   5      991.60     1117.71     58.32 o 
  -2   6  -5      991.60     1160.94     61.55 o 
  -2   6  -5      991.60     1104.56     66.08 o 
  -2   6  -5      991.60     1029.11     62.95 o 
   2  -6   6     1225.36     1081.60     75.89 o 
   2  -6   6     1225.36     1191.12     79.88 o 
   2  -6   6     1225.36     1242.54     75.99 o 
  -2   6  -6     1225.36     1357.66     76.53 o 
  -2   6  -6     1225.36     1304.41     75.89 o 
  -2   6  -6     1225.36     1283.93     80.52 o 
   2  -6   7      291.75      330.39     41.07 o 
   2  -6   7      291.75      380.30     40.21 o 
   2  -6   7      291.75      327.58     32.55 o 
  -2   6  -7      291.75      355.61     34.49 o 
  -2   6  -7      291.75      335.99     38.70 o 
  -2   6  -7      291.75      229.92     29.86 o 
   2  -6   8      550.03      486.36     50.12 o 
   2  -6   8      550.03      516.98     52.71 o 
   2  -6   8      550.03      479.36     39.78 o 
  -2   6  -8      550.03      615.83     49.48 o 
  -2   6  -8      550.03      531.75     50.12 o 
  -2   6  -8      550.03      657.33     54.00 o 
   2  -6   9      337.17      356.26     44.73 o 
   2  -6   9      337.17      307.75     38.70 o 
  -2   6  -9      337.17      429.77     45.49 o 
  -2   6  -9      337.17      422.12     45.60 o 
  -2   6  -9      337.17      382.45     40.64 o 
   2  -6  10      383.51      387.95     51.20 o 
   2  -6  10      383.51      357.77     37.62 o 
  -2   6 -10      383.51      368.33     44.84 o 
  -2   6 -10      383.51      488.41     48.51 o 
   2  -6  11      602.51      595.56     61.98 o 
  -2   6 -11      602.51      673.82     62.74 o 
  -2   6 -11      602.51      477.53     54.22 o 
   2  -6  12      477.55      448.42     61.66 o 
  -2   6 -12      477.55      557.29     67.80 o 
   2  -5 -13      438.31      419.21     60.36 o 
   2  -5 -13      438.31      491.00     52.50 o 
  -2   5  13      438.31      412.10     56.38 o 
   2  -5 -12      958.66      952.68     80.52 o 
   2  -5 -12      958.66      974.56     81.82 o 
  -2   5  12      958.66     1022.75     82.14 o 
   2  -5 -11     1666.40     1592.54    103.37 o 
   2  -5 -11     1666.40     1680.93     88.28 o 
  -2   5  11     1666.40     1746.80    100.89 o 
  -2   5  11     1666.40     1783.34    105.10 o 
   2  -5 -10     1670.79     1825.05     92.16 o 
   2  -5 -10     1670.79     1603.11    104.99 o 
  -2   5  10     1670.79     1787.54     89.58 o 
  -2   5  10     1670.79     1817.29    103.91 o 
   2  -5  -9     1314.28     1237.47     75.35 o 
   2  -5  -9     1314.28     1314.00     86.45 o 
  -2   5   9     1314.28     1452.84     74.16 o 
  -2   5   9     1314.28     1368.44     80.41 o 
   2  -5  -8     1287.05     1274.88     71.57 o 
   2  -5  -8     1287.05     1288.46     77.72 o 
  -2   5   8     1287.05     1385.04     68.77 o 
  -2   5   8     1287.05     1359.60     68.99 o 
   2  -5  -7     1548.13     1504.69     81.92 o 
   2  -5  -7     1548.13     1473.97     75.78 o 
  -2   5   7     1548.13     1624.56     65.75 o 
  -2   5   7     1548.13     1579.50     71.25 o 
   2  -5  -6     3114.82     3033.74    131.51 o 
   2  -5  -6     3114.82     2992.24    142.50 o 
  -2   5   6     3114.82     3325.86    119.22 o 
  -2   5   6     3114.82     3355.62    126.98 o 
   2  -5  -5     3847.74     3747.45    160.61 o 
   2  -5  -5     3847.74     3639.01    175.49 o 
  -2   5   5     3847.74     3959.58    160.29 o 
  -2   5   5     3847.74     4036.33    149.51 o 
   2  -5  -4     2546.63     2452.41    106.72 o 
   2  -5  -4     2546.63     2270.56    120.19 o 
  -2   5   4     2546.63     2709.93    110.60 o 
  -2   5   4     2546.63     2633.18    109.52 o 
   2  -5  -3     1712.79     1581.44     72.76 o 
  -2   5   3     1712.79     1817.62     76.53 o 
   2  -5  -2     1742.42     1594.91     83.11 o 
   2  -5  -2     1742.42     1768.03     78.04 o 
  -2   5   2     1742.42     1903.85     82.79 o 
  -2   5   2     1742.42     1714.67     77.40 o 
  -2   5   2     1742.42     1852.76     93.89 o 
   2  -5  -1     3536.59     3512.56    157.59 o 
   2  -5  -1     3536.59     3558.48    154.47 o 
  -2   5   1     3536.59     3918.41    153.50 o 
  -2   5   1     3536.59     3741.52    154.79 o 
  -2   5   1     3536.59     3871.30    163.85 o 
   2  -5   0     5172.85     4968.64    195.21 o 
   2  -5   0     5172.85     5091.85    223.13 o 
  -2   5   0     5172.85     5497.37    206.42 o 
  -2   5   0     5172.85     5340.85    197.91 o 
  -2   5   0     5172.85     5227.24    207.39 o 
   2  -5   1     4286.82     4200.18    184.87 o 
   2  -5   1     4286.82     4170.00    176.13 o 
   2  -5   1     4286.82     4110.60    170.85 o 
  -2   5  -1     4286.82     4428.38    169.88 o 
  -2   5  -1     4286.82     4361.01    172.36 o 
  -2   5  -1     4286.82     4312.18    145.63 o 
   2  -5   2     1729.55     1620.57     76.32 o 
   2  -5   2     1729.55     1670.26     86.67 o 
   2  -5   2     1729.55     1773.85     84.94 o 
  -2   5  -2     1729.55     1779.13     75.99 o 
  -2   5  -2     1729.55     1706.48     71.14 o 
  -2   5  -2     1729.55     1684.06     68.23 o 
   2  -5   3      685.74      688.48     40.85 o 
   2  -5   3      685.74      712.52     44.30 o 
   2  -5   3      685.74      721.46     45.49 o 
  -2   5  -3      685.74      749.92     41.72 o 
  -2   5  -3      685.74      785.38     37.40 o 
  -2   5  -3      685.74      691.06     36.87 o 
   2  -5   4      169.88      128.27     20.16 o 
   2  -5   4      169.88      163.63     23.18 o 
   2  -5   4      169.88      177.10     20.70 o 
  -2   5  -4      169.88      188.42     19.73 o 
  -2   5  -4      169.88      181.09     19.30 o 
  -2   5  -4      169.88      170.96     22.85 o 
   2  -5   5      475.42      450.36     34.82 o 
   2  -5   5      475.42      450.90     37.19 o 
   2  -5   5      475.42      475.15     35.57 o 
  -2   5  -5      475.42      494.02     32.98 o 
  -2   5  -5      475.42      523.23     34.82 o 
  -2   5  -5      475.42      473.86     38.16 o 
   2  -5   6     1372.93     1324.78     81.92 o 
   2  -5   6     1372.93     1483.56     76.86 o 
   2  -5   6     1372.93     1457.37     67.80 o 
  -2   5  -6     1372.93     1506.85     62.74 o 
  -2   5  -6     1372.93     1387.84     76.10 o 
  -2   5  -6     1372.93     1501.78     76.53 o 
   2  -5   7     1448.16     1415.76     93.13 o 
   2  -5   7     1448.16     1491.22     90.01 o 
   2  -5   7     1448.16     1567.43     77.50 o 
  -2   5  -7     1448.16     1589.52     83.43 o 
  -2   5  -7     1448.16     1658.73     94.75 o 
  -2   5  -7     1448.16     2071.47    111.03 o 
   2  -5   8     1062.07     1071.25     74.16 o 
   2  -5   8     1062.07     1080.42     70.50 o 
   2  -5   8     1062.07     1126.98     65.22 o 
  -2   5  -8     1062.07     1138.19     74.16 o 
  -2   5  -8     1062.07     1068.34     68.88 o 
  -2   5  -8     1062.07     1508.90     77.72 o 
   2  -5   9      107.09      119.87     34.60 o 
   2  -5   9      107.09      118.03     21.67 o 
  -2   5  -9      107.09      113.40     30.61 o 
  -2   5  -9      107.09      107.58     30.07 o 
  -2   5  -9      107.09       80.41     28.46 o 
   2  -5  10       80.60      122.78     39.67 o 
   2  -5  10       80.60       64.25     21.99 o 
  -2   5 -10       80.60      132.37     31.69 o 
  -2   5 -10       80.60       49.15     28.89 o 
   2  -5  11      296.52      166.86     45.27 o 
  -2   5 -11      296.52      294.82     44.41 o 
  -2   5 -11      296.52      271.42     38.81 o 
   2  -5  12      415.19      413.28     58.32 o 
  -2   5 -12      415.19      378.03     56.70 o 
   2  -4 -13      260.93      279.62     46.24 o 
   2  -4 -13      260.93      220.11     38.59 o 
  -2   4  13      260.93      301.07     47.00 o 
   2  -4 -12      652.28      714.46     57.13 o 
   2  -4 -12      652.28      669.08     61.23 o 
  -2   4  12      652.28      663.90     59.50 o 
  -2   4  12      652.28      662.93     62.95 o 
   2  -4 -11     1241.76     1207.18     71.79 o 
   2  -4 -11     1241.76     1281.02     81.38 o 
  -2   4  11     1241.76     1307.32     75.99 o 
  -2   4  11     1241.76     1271.64     83.97 o 
   2  -4 -10      869.04      817.08     59.72 o 
   2  -4 -10      869.04      763.61     53.79 o 
   2  -4 -10      869.04      843.16     57.45 o 
  -2   4  10      869.04      873.78     51.20 o 
  -2   4  10      869.04      796.06     56.27 o 
   2  -4  -9     1784.04     1907.84     98.63 o 
   2  -4  -9     1784.04     1873.24    104.88 o 
   2  -4  -9     1784.04     1800.69    102.30 o 
  -2   4   9     1784.04     2022.53     88.28 o 
  -2   4   9     1784.04     1994.40    100.36 o 
   2  -4  -8      516.92      477.31     36.76 o 
   2  -4  -8      516.92      534.23     41.07 o 
  -2   4   8      516.92      570.01     38.37 o 
  -2   4   8      516.92      579.61     40.21 o 
   2  -4  -7     1722.83     1741.08     81.06 o 
   2  -4  -7     1722.83     1762.32     94.10 o 
  -2   4   7     1722.83     1830.87     74.92 o 
  -2   4   7     1722.83     1716.18     77.50 o 
   2  -4  -6     2534.72     2476.45    103.48 o 
   2  -4  -6     2534.72     2467.18    127.95 o 
  -2   4   6     2534.72     2676.41    102.73 o 
  -2   4   6     2534.72     2592.76    103.48 o 
   2  -4  -5     3967.91     3789.05    158.24 o 
   2  -4  -5     3967.91     3580.26    157.27 o 
  -2   4   5     3967.91     3929.29    142.07 o 
  -2   4   5     3967.91     3914.85    136.90 o 
   2  -4  -4     6507.55     6224.87    244.80 o 
   2  -4  -4     6507.55     6276.71    263.88 o 
  -2   4   4     6507.55     6698.30    238.66 o 
  -2   4   4     6507.55     6469.67    225.94 o 
   2  -4  -3     3170.05     2870.98    128.81 o 
   2  -4  -3     3170.05     3109.74    143.90 o 
  -2   4   3     3170.05     3240.17    125.36 o 
  -2   4   3     3170.05     3201.26    120.19 o 
  -2   4   3     3170.05     3253.75    153.50 o 
   2  -4  -2     4525.19     4474.84    190.36 o 
   2  -4  -2     4525.19     4591.36    189.93 o 
  -2   4   2     4525.19     4788.09    187.99 o 
  -2   4   2     4525.19     4722.76    176.03 o 
  -2   4   2     4525.19     4774.29    204.70 o 
   2  -4  -1     3647.86     3696.24    157.38 o 
   2  -4  -1     3647.86     3581.98    125.80 o 
  -2   4   1     3647.86     3887.69    150.80 o 
  -2   4   1     3647.86     3964.87    157.92 o 
   2  -4   0     6555.57     6552.45    245.12 o 
   2  -4   0     6555.57     6625.00    263.12 o 
  -2   4   0     6555.57     6605.70    249.33 o 
  -2   4   0     6555.57     6630.82    242.32 o 
   2  -4   1     5092.37     4888.98    184.11 o 
   2  -4   1     5092.37     4889.52    196.62 o 
   2  -4   1     5092.37     4801.02    182.60 o 
   2  -4   1     5092.37     4907.41    191.33 o 
  -2   4  -1     5092.37     5105.32    198.45 o 
  -2   4  -1     5092.37     5043.23    184.11 o 
  -2   4  -1     5092.37     5173.02    176.13 o 
   2  -4   2     5779.58     5598.91    214.94 o 
   2  -4   2     5779.58     5571.53    223.35 o 
   2  -4   2     5779.58     5261.84    204.48 o 
   2  -4   2     5779.58     5842.31    217.20 o 
  -2   4  -2     5779.58     5815.14    223.35 o 
  -2   4  -2     5779.58     5689.13    200.17 o 
  -2   4  -2     5779.58     5634.16    214.62 o 
   2  -4   3     1534.86     1541.77     68.66 o 
   2  -4   3     1534.86     1455.00     71.04 o 
   2  -4   3     1534.86     1573.89     73.08 o 
  -2   4  -3     1534.86     1610.22     64.14 o 
  -2   4  -3     1534.86     1537.46     64.46 o 
  -2   4  -3     1534.86     1480.98     66.51 o 
   2  -4   4     1501.31     1390.75     65.32 o 
   2  -4   4     1501.31     1411.13     69.42 o 
   2  -4   4     1501.31     1532.83     77.29 o 
  -2   4  -4     1501.31     1545.01     67.69 o 
  -2   4  -4     1501.31     1568.29     65.32 o 
   2  -4   5     1791.97     1718.88     82.14 o 
   2  -4   5     1791.97     1743.02     89.04 o 
   2  -4   5     1791.97     1779.24     81.71 o 
  -2   4  -5     1791.97     1852.33     74.59 o 
  -2   4  -5     1791.97     1861.60     72.22 o 
  -2   4  -5     1791.97     1726.96     82.35 o 
   2  -4   6     1938.54     1890.05     89.58 o 
   2  -4   6     1938.54     2030.72     94.86 o 
   2  -4   6     1938.54     2018.65     85.59 o 
  -2   4  -6     1938.54     2209.66     84.83 o 
  -2   4  -6     1938.54     2069.21     82.25 o 
  -2   4  -6     1938.54     1759.84     96.15 o 
   2  -4   7     3035.05     3117.18    140.35 o 
   2  -4   7     3035.05     3035.90    134.42 o 
   2  -4   7     3035.05     2978.77    124.07 o 
  -2   4  -7     3035.05     3273.26    120.41 o 
  -2   4  -7     3035.05     3312.82    130.32 o 
  -2   4  -7     3035.05     2708.31    138.84 o 
   2  -4   8      673.61      687.51     54.11 o 
   2  -4   8      673.61      672.96     54.76 o 
   2  -4   8      673.61      668.64     46.67 o 
  -2   4  -8      673.61      710.47     43.44 o 
  -2   4  -8      673.61      660.88     49.15 o 
  -2   4  -8      673.61      544.79     50.34 o 
   2  -4   9      604.57      597.39     51.85 o 
   2  -4   9      604.57      578.31     47.21 o 
  -2   4  -9      604.57      714.02     49.37 o 
  -2   4  -9      604.57      622.94     54.97 o 
  -2   4  -9      604.57      660.13     47.54 o 
   2  -4  10      295.67      266.47     43.87 o 
   2  -4  10      295.67      277.78     32.12 o 
  -2   4 -10      295.67      302.36     38.27 o 
  -2   4 -10      295.67      238.22     44.09 o 
  -2   4 -10      295.67      248.36     33.09 o 
   2  -4  11      435.25      449.07     54.97 o 
  -2   4 -11      435.25      531.53     51.85 o 
  -2   4 -11      435.25      306.57     43.98 o 
   2  -4  12      532.69      541.66     66.40 o 
  -2   4 -12      532.69      503.94     61.01 o 
   2  -3 -14      230.88      259.24     45.17 o 
   2  -3 -14      230.88      157.06     43.01 o 
  -2   3  14      230.88      291.91     49.05 o 
   2  -3 -13       41.54        7.98     33.42 o 
   2  -3 -13       41.54      101.33     34.06 o 
  -2   3  13       41.54       81.28     38.27 o 
   2  -3 -12      117.75      113.29     31.80 o 
   2  -3 -12      117.75      106.18     30.40 o 
  -2   3  12      117.75      119.87     30.18 o 
  -2   3  12      117.75      146.28     40.42 o 
   2  -3 -11      684.50      710.90     50.02 o 
   2  -3 -11      684.50      703.57     57.67 o 
  -2   3  11      684.50      722.54     51.63 o 
  -2   3  11      684.50      713.16     55.19 o 
   2  -3 -10     1388.60     1323.71     77.29 o 
   2  -3 -10     1388.60     1339.66     69.85 o 
   2  -3 -10     1388.60     1367.47     84.83 o 
  -2   3  10     1388.60     1457.37     73.30 o 
  -2   3  10     1388.60     1444.00     84.08 o 
   2  -3  -9     1810.73     1853.40     92.49 o 
   2  -3  -9     1810.73     1912.80     90.55 o 
   2  -3  -9     1810.73     1858.69     86.13 o 
  -2   3   9     1810.73     1866.66     83.54 o 
  -2   3   9     1810.73     2035.90     95.94 o 
   2  -3  -8      124.09      120.30     19.19 o 
   2  -3  -8      124.09      156.52     23.07 o 
   2  -3  -8      124.09      154.79     28.03 o 
  -2   3   8      124.09      144.87     20.48 o 
  -2   3   8      124.09      148.11     22.64 o 
   2  -3  -7      311.22      330.93     25.76 o 
   2  -3  -7      311.22      349.79     30.94 o 
  -2   3   7      311.22      345.26     25.44 o 
  -2   3   7      311.22      339.77     25.76 o 
   2  -3  -6      720.13      727.71     37.94 o 
   2  -3  -6      720.13      642.02     45.49 o 
  -2   3   6      720.13      732.24     39.02 o 
  -2   3   6      720.13      737.74     37.94 o 
   2  -3  -5     2985.97     2829.47    115.88 o 
   2  -3  -5     2985.97     2754.34    129.35 o 
  -2   3   5     2985.97     2988.25    110.27 o 
  -2   3   5     2985.97     2833.79    103.91 o 
   2  -3  -4     5800.86     5717.05    200.71 o 
   2  -3  -4     5800.86     5395.61    214.83 o 
  -2   3   4     5800.86     5672.86    205.13 o 
  -2   3   4     5800.86     5637.18    184.76 o 
  -2   3   4     5800.86     6290.84    265.82 o 
   2  -3  -3     3245.14     2960.34    112.86 o 
   2  -3  -3     3245.14     2965.62    117.50 o 
  -2   3   3     3245.14     3188.97    124.39 o 
  -2   3   3     3245.14     3147.68    112.86 o 
   2  -3  -2     5274.72     5294.82    202.98 o 
   2  -3  -2     5274.72     5512.57    204.59 o 
  -2   3   2     5274.72     5739.69    200.60 o 
  -2   3   2     5274.72     5158.46    191.44 o 
  -2   3   2     5274.72     5723.41    226.69 o 
   2  -3  -1     3188.06     3090.44    133.13 o 
   2  -3  -1     3188.06     3231.76    126.55 o 
   2  -3  -1     3188.06     3033.53    123.21 o 
  -2   3   1     3188.06     3339.23    131.29 o 
  -2   3   1     3188.06     3292.77    132.15 o 
  -2   3   1     3188.06     3297.73    135.39 o 
   2  -3   0     5014.00     5000.76    178.61 o 
   2  -3   0     5014.00     4930.70    179.69 o 
   2  -3   0     5014.00     4881.43    186.59 o 
   2  -3   0     5014.00     4655.18    171.07 o 
  -2   3   0     5014.00     5071.80    189.72 o 
  -2   3   0     5014.00     5103.27    187.78 o 
   2  -3   1     3473.20     3329.31    129.68 o 
   2  -3   1     3473.20     3212.14    125.04 o 
   2  -3   1     3473.20     3143.37    127.30 o 
  -2   3  -1     3473.20     3345.81    133.02 o 
  -2   3  -1     3473.20     3386.23    126.12 o 
  -2   3  -1     3473.20     3385.69    123.32 o 
   2  -3   2     5983.78     5616.16    201.90 o 
   2  -3   2     5983.78     5618.53    214.83 o 
   2  -3   2     5983.78     5592.44    228.52 o 
  -2   3  -2     5983.78     5940.83    225.29 o 
  -2   3  -2     5983.78     5787.44    206.21 o 
  -2   3  -2     5983.78     5886.61    215.26 o 
   2  -3   3     2329.74     2214.73     94.64 o 
   2  -3   3     2329.74     2184.98     96.91 o 
   2  -3   3     2329.74     2384.29    100.57 o 
  -2   3  -3     2329.74     2305.27     92.59 o 
  -2   3  -3     2329.74     2229.06     87.85 o 
  -2   3  -3     2329.74     2220.55     93.56 o 
   2  -3   4     3442.20     3465.24    138.30 o 
   2  -3   4     3442.20     3506.42    147.68 o 
   2  -3   4     3442.20     3441.42    130.32 o 
  -2   3  -4     3442.20     3652.91    133.13 o 
  -2   3  -4     3442.20     3507.07    130.75 o 
  -2   3  -4     3442.20     3328.45    140.56 o 
   2  -3   5     3014.44     2870.01    128.71 o 
   2  -3   5     3014.44     2876.47    114.91 o 
   2  -3   5     3014.44     3026.95    135.28 o 
  -2   3  -5     3014.44     2978.12    115.02 o 
  -2   3  -5     3014.44     3044.74    109.09 o 
  -2   3  -5     3014.44     2735.48    125.26 o 
   2  -3   6     2772.81     2818.16    119.11 o 
   2  -3   6     2772.81     2668.97    120.73 o 
   2  -3   6     2772.81     2665.41    127.30 o 
  -2   3  -6     2772.81     2881.54    103.91 o 
  -2   3  -6     2772.81     2900.30    101.65 o 
  -2   3  -6     2772.81     2422.34    121.05 o 
   2  -3   7     4193.53     4259.25    168.80 o 
   2  -3   7     4193.53     4228.53    193.49 o 
   2  -3   7     4193.53     3979.42    164.92 o 
  -2   3  -7     4193.53     4441.42    149.62 o 
  -2   3  -7     4193.53     4358.10    168.05 o 
  -2   3  -7     4193.53     3842.41    163.85 o 
   2  -3   8     1213.99     1160.40     76.86 o 
   2  -3   8     1213.99     1191.55     74.70 o 
   2  -3   8     1213.99     1199.20     53.68 o 
  -2   3  -8     1213.99     1371.78     71.90 o 
  -2   3  -8     1213.99     1322.09     72.22 o 
   2  -3   9     1878.48     1870.22    105.96 o 
   2  -3   9     1878.48     1911.83    114.69 o 
   2  -3   9     1878.48     1974.89     96.04 o 
  -2   3  -9     1878.48     2095.08     99.39 o 
  -2   3  -9     1878.48     2174.09    109.95 o 
   2  -3  10      595.35      632.75     53.03 o 
   2  -3  10      595.35      567.32     42.69 o 
  -2   3 -10      595.35      637.49     53.03 o 
  -2   3 -10      595.35      589.85     53.79 o 
  -2   3 -10      595.35      511.37     40.21 o 
   2  -3  11      571.97      617.66     56.05 o 
  -2   3 -11      571.97      645.36     54.54 o 
  -2   3 -11      571.97      494.45     43.33 o 
   2  -3  12      587.74      600.73     64.46 o 
  -2   3 -12      587.74      597.61     66.72 o 
   2  -2 -14      148.95      177.32     38.91 o 
   2  -2 -14      148.95      134.96     41.82 o 
  -2   2  14      148.95      158.56     44.30 o 
   2  -2 -13      204.92      216.23     39.78 o 
   2  -2 -13      204.92      254.61     44.09 o 
  -2   2  13      204.92      214.62     38.91 o 
  -2   2  13      204.92      194.89     50.66 o 
   2  -2 -12      455.46      496.28     43.87 o 
   2  -2 -12      455.46      407.35     46.35 o 
  -2   2  12      455.46      508.46     47.11 o 
  -2   2  12      455.46      417.05     51.74 o 
   2  -2 -11      813.08      883.15     55.51 o 
   2  -2 -11      813.08      835.51     56.27 o 
  -2   2  11      813.08      804.46     57.24 o 
  -2   2  11      813.08      846.61     64.25 o 
   2  -2 -10      717.36      674.36     44.84 o 
   2  -2 -10      717.36      719.31     49.48 o 
   2  -2 -10      717.36      706.48     49.37 o 
  -2   2  10      717.36      752.18     49.91 o 
  -2   2  10      717.36      849.20     56.16 o 
   2  -2  -9       96.17       78.37     17.89 o 
   2  -2  -9       96.17       96.69     21.56 o 
   2  -2  -9       96.17      112.97     25.01 o 
  -2   2   9       96.17       75.89     20.70 o 
  -2   2   9       96.17       76.75     20.48 o 
   2  -2  -8      504.21      530.78     32.88 o 
   2  -2  -8      504.21      510.30     36.11 o 
   2  -2  -8      504.21      505.66     37.51 o 
  -2   2   8      504.21      485.72     31.69 o 
  -2   2   8      504.21      541.23     35.46 o 
   2  -2  -7      566.49      552.87     32.55 o 
   2  -2  -7      566.49      577.88     35.03 o 
   2  -2  -7      566.49      628.01     38.05 o 
  -2   2   7      566.49      543.82     31.37 o 
  -2   2   7      566.49      613.56     35.14 o 
   2  -2  -6     1239.73     1223.89     54.44 o 
   2  -2  -6     1239.73     1138.84     59.50 o 
   2  -2  -6     1239.73     1272.18     59.18 o 
  -2   2   6     1239.73     1159.86     48.51 o 
  -2   2   6     1239.73     1221.19     52.60 o 
  -2   2   6     1239.73     1292.55     77.07 o 
   2  -2  -5     1800.08     1737.20     70.60 o 
   2  -2  -5     1800.08     1722.97     78.80 o 
  -2   2   5     1800.08     1857.82     68.45 o 
  -2   2   5     1800.08     1691.82     65.22 o 
  -2   2   5     1800.08     1800.48     98.20 o 
   2  -2  -4     2625.88     2496.50     95.83 o 
   2  -2  -4     2625.88     2368.76    103.91 o 
  -2   2   4     2625.88     2385.26     92.38 o 
  -2   2   4     2625.88     2489.17     88.50 o 
  -2   2   4     2625.88     2605.26    127.52 o 
   2  -2  -3     3688.93     3564.41    130.11 o 
   2  -2  -3     3688.93     3547.06    147.25 o 
  -2   2   3     3688.93     3747.55    138.41 o 
  -2   2   3     3688.93     3653.56    119.65 o 
  -2   2   3     3688.93     3807.27    165.25 o 
   2  -2  -2      426.32      429.77     22.31 o 
   2  -2  -2      426.32      446.48     24.79 o 
   2  -2  -2      426.32      415.01     28.35 o 
  -2   2   2      426.32      474.29     22.85 o 
  -2   2   2      426.32      512.13     21.34 o 
  -2   2   2      426.32      471.92     29.54 o 
   2  -2  -1      169.06      159.43     10.56 o 
   2  -2  -1      169.06      154.47     10.35 o 
   2  -2  -1      169.06      141.43     13.91 o 
   2  -2  -1      169.06      119.87     13.47 o 
  -2   2   1      169.06      170.42     11.21 o 
   2  -2   0     1160.72     1091.73     47.54 o 
   2  -2   0     1160.72     1104.78     46.24 o 
   2  -2   0     1160.72     1074.27     48.83 o 
   2  -2   0     1160.72     1087.64     50.45 o 
  -2   2   0     1160.72     1124.40     47.11 o 
  -2   2   0     1160.72     1177.86     51.09 o 
  -2   2   0     1160.72     1146.71     50.56 o 
   2  -2   1     6663.26     6221.31    210.09 o 
   2  -2   1     6663.26     6279.30    218.28 o 
   2  -2   1     6663.26     6268.42    241.24 o 
  -2   2  -1     6663.26     6492.95    234.88 o 
  -2   2  -1     6663.26     6487.13    222.92 o 
  -2   2  -1     6663.26     6464.92    235.53 o 
   2  -2   2     5402.99     5038.71    179.26 o 
   2  -2   2     5402.99     5138.85    180.66 o 
   2  -2   2     5402.99     5007.12    199.20 o 
  -2   2  -2     5402.99     5217.86    180.66 o 
  -2   2  -2     5402.99     5063.39    184.43 o 
  -2   2  -2     5402.99     5312.07    201.90 o 
   2  -2   3     2544.20     2426.65     99.17 o 
   2  -2   3     2544.20     2477.64     93.03 o 
   2  -2   3     2544.20     2792.83    111.89 o 
  -2   2  -3     2544.20     2466.64     99.17 o 
  -2   2  -3     2544.20     2468.26     93.89 o 
  -2   2  -3     2544.20     2538.43    108.44 o 
   2  -2   4      772.98      731.81     38.91 o 
   2  -2   4      772.98      696.35     35.36 o 
   2  -2   4      772.98      657.65     31.37 o 
  -2   2  -4      772.98      752.51     36.33 o 
  -2   2  -4      772.98      738.39     37.08 o 
  -2   2  -4      772.98      733.43     41.18 o 
   2  -2   5     1409.45     1416.52     66.19 o 
   2  -2   5     1409.45     1381.91     63.81 o 
   2  -2   5     1409.45     1297.62     61.12 o 
  -2   2  -5     1409.45     1507.60     61.87 o 
  -2   2  -5     1409.45     1466.75     59.61 o 
  -2   2  -5     1409.45     1386.01     67.80 o 
   2  -2   6     3216.91     3107.91    139.59 o 
   2  -2   6     3216.91     3192.96    130.11 o 
   2  -2   6     3216.91     3042.48    118.79 o 
  -2   2  -6     3216.91     3278.11    119.22 o 
  -2   2  -6     3216.91     3332.01    120.08 o 
  -2   2  -6     3216.91     3017.79    131.18 o 
  -2   2  -6     3216.91     3190.69    133.88 o 
   2  -2   7     3304.06     3149.84    145.74 o 
   2  -2   7     3304.06     3328.99    140.56 o 
   2  -2   7     3304.06     3201.36    126.23 o 
  -2   2  -7     3304.06     3397.55    123.85 o 
  -2   2  -7     3304.06     3432.36    130.65 o 
  -2   2  -7     3304.06     3053.25    131.72 o 
   2  -2   8     2923.25     2672.64    136.47 o 
   2  -2   8     2923.25     3128.60    127.63 o 
   2  -2   8     2923.25     2924.23    118.47 o 
  -2   2  -8     2923.25     3208.48    137.33 o 
  -2   2  -8     2923.25     3285.87    133.34 o 
   2  -2   9     1297.13     1390.00     78.80 o 
   2  -2   9     1297.13     1260.22     86.45 o 
  -2   2  -9     1297.13     1395.82     67.26 o 
  -2   2  -9     1297.13     1389.46     73.52 o 
  -2   2  -9     1297.13     1002.27     62.30 o 
   2  -2  10      600.72      586.51     50.12 o 
  -2   2 -10      600.72      625.31     50.88 o 
  -2   2 -10      600.72      676.84     52.60 o 
  -2   2 -10      600.72      549.64     35.57 o 
   2  -2  11      533.60      508.35     53.25 o 
  -2   2 -11      533.60      568.72     51.63 o 
  -2   2 -11      533.60      485.07     38.70 o 
   2  -2  12      802.54      753.48     72.55 o 
  -2   2 -12      802.54      914.95     80.31 o 
   2  -1 -14      401.22      322.41     46.46 o 
   2  -1 -14      401.22      336.53     52.60 o 
  -2   1  14      401.22      339.44     50.34 o 
   2  -1 -13      414.47      360.14     46.67 o 
   2  -1 -13      414.47      376.85     50.88 o 
  -2   1  13      414.47      457.48     53.79 o 
  -2   1  13      414.47      337.39     54.65 o 
   2  -1 -12      301.21      295.57     36.33 o 
   2  -1 -12      301.21      316.37     37.51 o 
  -2   1  12      301.21      358.52     40.42 o 
  -2   1  12      301.21      387.41     44.41 o 
   2  -1 -11      978.54      974.45     62.52 o 
   2  -1 -11      978.54      915.81     69.96 o 
  -2   1  11      978.54     1053.47     60.04 o 
  -2   1  11      978.54     1051.42     70.60 o 
  -2   1  11      978.54      893.72     71.14 o 
   2  -1 -10     2280.29     2275.52    108.98 o 
   2  -1 -10     2280.29     2402.72    116.09 o 
   2  -1 -10     2280.29     2320.80    106.72 o 
  -2   1  10     2280.29     2424.60     98.85 o 
  -2   1  10     2280.29     2305.92    116.85 o 
  -2   1  10     2280.29     2151.35    133.66 o 
   2  -1  -9     1675.67     1663.58     77.61 o 
   2  -1  -9     1675.67     1740.44     83.86 o 
   2  -1  -9     1675.67     1659.91     81.17 o 
  -2   1   9     1675.67     1668.75     75.02 o 
  -2   1   9     1675.67     1713.38     85.59 o 
  -2   1   9     1675.67     1525.50    103.81 o 
   2  -1  -8     1069.18     1052.50     53.79 o 
   2  -1  -8     1069.18     1079.55     54.97 o 
   2  -1  -8     1069.18     1007.44     53.25 o 
  -2   1   8     1069.18     1113.08     53.79 o 
  -2   1   8     1069.18     1107.04     55.84 o 
  -2   1   8     1069.18     1007.33     71.25 o 
   2  -1  -7       54.49       54.65     13.26 o 
   2  -1  -7       54.49       51.09     17.57 o 
  -2   1   7       54.49       51.09     14.12 o 
  -2   1   7       54.49       49.59     17.35 o 
  -2   1   7       54.49       51.09     20.91 o 
   2  -1  -6      530.88      543.71     26.30 o 
   2  -1  -6      530.88      513.21     29.54 o 
   2  -1  -6      530.88      479.14     32.88 o 
  -2   1   6      530.88      524.85     29.54 o 
  -2   1   6      530.88      527.00     29.00 o 
  -2   1   6      530.88      523.55     41.82 o 
   2  -1  -5     4311.77     4028.68    143.58 o 
   2  -1  -5     4311.77     3916.14    148.65 o 
   2  -1  -5     4311.77     4215.49    161.37 o 
  -2   1   5     4311.77     3947.73    148.65 o 
  -2   1   5     4311.77     4025.12    143.58 o 
   2  -1  -4     5350.70     5251.06    178.83 o 
   2  -1  -4     5350.70     5200.18    193.92 o 
   2  -1  -4     5350.70     5162.99    196.29 o 
  -2   1   4     5350.70     5372.54    184.65 o 
  -2   1   4     5350.70     5199.53    176.13 o 
  -2   1   4     5350.70     5504.91    233.05 o 
   2  -1  -3     3560.89     3265.93    112.75 o 
   2  -1  -3     3560.89     3412.42    127.30 o 
   2  -1  -3     3560.89     3574.98    156.41 o 
  -2   1   3     3560.89     3581.23    125.36 o 
  -2   1   3     3560.89     3274.66    113.61 o 
  -2   1   3     3560.89     3720.60    151.67 o 
   2  -1  -2       44.81       58.64      4.53 o 
   2  -1  -2       44.81       56.05      4.96 o 
   2  -1  -2       44.81       45.06     12.18 o 
  -2   1   2       44.81       67.05      6.04 o 
  -2   1   2       44.81       77.29     13.15 o 
   2  -1  -1      360.47      315.19     13.69 o 
   2  -1  -1      360.47      339.33     13.26 o 
   2  -1  -1      360.47      353.89     23.28 o 
   2  -1  -1      360.47      333.19     20.16 o 
  -2   1   1      360.47      370.27     14.12 o 
   2  -1   0      602.24      568.18     22.21 o 
   2  -1   0      602.24      544.25     23.28 o 
   2  -1   0      602.24      547.38     27.92 o 
  -2   1   0      602.24      586.83     23.07 o 
  -2   1   0      602.24      570.66     30.18 o 
   2  -1   1     1873.21     1700.44     63.92 o 
   2  -1   1     1873.21     1655.82     62.30 o 
   2  -1   1     1873.21     1680.50     68.13 o 
  -2   1  -1     1873.21     1705.73     65.75 o 
  -2   1  -1     1873.21     1669.51     64.03 o 
  -2   1  -1     1873.21     1760.38     71.90 o 
   2  -1   2      857.41      785.49     33.74 o 
   2  -1   2      857.41      761.02     32.45 o 
   2  -1   2      857.41      770.94     33.20 o 
   2  -1   2      857.41      832.38     36.54 o 
  -2   1  -2      857.41      794.44     36.33 o 
  -2   1  -2      857.41      792.71     33.31 o 
  -2   1  -2      857.41      823.87     38.27 o 
   2  -1   3     2916.94     2833.89    101.54 o 
   2  -1   3     2916.94     2702.17    101.00 o 
   2  -1   3     2916.94     2829.15    103.70 o 
  -2   1  -3     2916.94     2893.07    107.69 o 
  -2   1  -3     2916.94     2798.00    106.07 o 
  -2   1  -3     2916.94     2936.84    118.57 o 
   2  -1   4      879.10      874.10     39.45 o 
   2  -1   4      879.10      880.89     41.82 o 
   2  -1   4      879.10      844.46     34.39 o 
  -2   1  -4      879.10      929.29     40.31 o 
  -2   1  -4      879.10      937.27     42.69 o 
  -2   1  -4      879.10      852.54     45.92 o 
   2  -1   5     1032.98      959.58     46.89 o 
   2  -1   5     1032.98     1067.59     47.54 o 
   2  -1   5     1032.98      980.92     38.91 o 
  -2   1  -5     1032.98     1037.84     49.59 o 
  -2   1  -5     1032.98     1055.73     50.99 o 
  -2   1  -5     1032.98     1073.52     57.67 o 
   2  -1   6     1346.21     1273.26     61.98 o 
   2  -1   6     1346.21     1384.29     64.89 o 
   2  -1   6     1346.21     1230.46     50.66 o 
  -2   1  -6     1346.21     1398.95     59.39 o 
  -2   1  -6     1346.21     1397.65     64.89 o 
  -2   1  -6     1346.21     1368.66     69.96 o 
   2  -1   7     1131.63     1102.51     55.30 o 
   2  -1   7     1131.63     1169.02     59.29 o 
  -2   1  -7     1131.63     1239.41     54.44 o 
  -2   1  -7     1131.63     1189.07     63.49 o 
  -2   1  -7     1131.63     1048.19     47.86 o 
  -2   1  -7     1131.63     1112.21     61.98 o 
   2  -1   8     2723.46     2636.63    122.45 o 
   2  -1   8     2723.46     2868.39    126.33 o 
  -2   1  -8     2723.46     2883.26    119.11 o 
  -2   1  -8     2723.46     2949.45    124.61 o 
  -2   1  -8     2723.46     2898.79    156.84 o 
   2  -1   9      408.14      416.41     41.28 o 
   2  -1   9      408.14      470.84     43.98 o 
  -2   1  -9      408.14      451.12     36.33 o 
  -2   1  -9      408.14      465.99     40.75 o 
  -2   1  -9      408.14      292.44     26.19 o 
  -2   1  -9      408.14      325.97     47.00 o 
   2  -1  10      521.60      588.34     50.34 o 
  -2   1 -10      521.60      638.68     47.97 o 
  -2   1 -10      521.60      592.33     53.79 o 
  -2   1 -10      521.60      481.62     29.64 o 
   2  -1  11      337.91      336.10     42.36 o 
  -2   1 -11      337.91      437.43     46.35 o 
   2  -1  12      567.84      613.24     67.37 o 
  -2   1 -12      567.84      654.74     68.13 o 
   2   0 -14      625.31      589.31     57.89 o 
   2   0 -14      625.31      740.76     72.33 o 
  -2   0  14      625.31      642.56     65.54 o 
   2   0 -13      480.53      510.51     55.08 o 
   2   0 -13      480.53      471.92     51.96 o 
  -2   0  13      480.53      462.54     53.47 o 
  -2   0  13      480.53      438.29     55.41 o 
   2   0 -12      692.02      719.63     53.68 o 
   2   0 -12      692.02      714.89     62.74 o 
  -2   0  12      692.02      702.81     56.92 o 
  -2   0  12      692.02      768.25     66.83 o 
   2   0 -11     1371.29     1430.96     77.50 o 
   2   0 -11     1371.29     1351.73     83.76 o 
  -2   0  11     1371.29     1404.87     77.50 o 
  -2   0  11     1371.29     1370.60     83.54 o 
  -2   0  11     1371.29     1241.67     82.57 o 
   2   0 -10     1867.85     1787.00     90.33 o 
   2   0 -10     1867.85     1995.48    103.05 o 
   2   0 -10     1867.85     1944.38     91.62 o 
  -2   0  10     1867.85     1857.61     89.47 o 
  -2   0  10     1867.85     1834.22    101.43 o 
  -2   0  10     1867.85     1777.84    114.69 o 
   2   0  -9     1939.84     1812.55     83.22 o 
   2   0  -9     1939.84     2094.75     88.39 o 
   2   0  -9     1939.84     2037.19    101.97 o 
  -2   0   9     1939.84     1851.25     84.08 o 
  -2   0   9     1939.84     1935.65     87.64 o 
  -2   0   9     1939.84     1870.11    112.64 o 
   2   0  -8     1435.85     1408.22     62.20 o 
   2   0  -8     1435.85     1440.34     63.06 o 
   2   0  -8     1435.85     1378.57     69.74 o 
  -2   0   8     1435.85     1381.91     65.65 o 
  -2   0   8     1435.85     1398.41     73.30 o 
   2   0  -7     2069.98     1972.62     82.79 o 
   2   0  -7     2069.98     2166.22     82.57 o 
   2   0  -7     2069.98     2064.68     88.71 o 
  -2   0   7     2069.98     1996.88     82.79 o 
  -2   0   7     2069.98     2024.26     89.47 o 
  -2   0   7     2069.98     2037.62    117.60 o 
   2   0  -6     3502.10     3432.04    125.47 o 
   2   0  -6     3502.10     3678.35    130.11 o 
   2   0  -6     3502.10     3365.32    139.70 o 
  -2   0   6     3502.10     3467.61    134.20 o 
  -2   0   6     3502.10     3492.08    135.28 o 
   2   0  -5     5071.10     4903.96    168.80 o 
   2   0  -5     5071.10     5085.92    173.55 o 
   2   0  -5     5071.10     4856.64    189.29 o 
  -2   0   5     5071.10     4821.18    173.22 o 
  -2   0   5     5071.10     4883.70    181.42 o 
  -2   0   5     5071.10     5235.43    232.40 o 
   2   0  -4     4687.67     4327.05    148.11 o 
   2   0  -4     4687.67     4445.30    153.17 o 
   2   0  -4     4687.67     4709.61    209.12 o 
   2   0  -4     4687.67     4295.68    164.17 o 
  -2   0   4     4687.67     4338.59    155.22 o 
  -2   0   4     4687.67     4444.55    155.76 o 
   2   0  -3     3075.19     2574.65     95.72 o 
   2   0  -3     3075.19     2950.74    101.97 o 
   2   0  -3     3075.19     2918.94    138.51 o 
   2   0  -3     3075.19     2864.62    112.75 o 
  -2   0   3     3075.19     2626.50     94.86 o 
  -2   0   3     3075.19     2927.14    126.98 o 
   2   0  -2      922.38      828.83     29.21 o 
   2   0  -2      922.38      928.43     33.42 o 
   2   0  -2      922.38      841.76     43.55 o 
   2   0  -2      922.38      825.70     38.48 o 
  -2   0   2      922.38      857.07     30.07 o 
   2   0  -1      310.66      277.35     18.76 o 
   2   0  -1      310.66      282.63     19.19 o 
   2   0   0     1254.33     1254.72     48.94 o 
   2   0   0     1254.33     1188.86     43.87 o 
   2   0   0     1254.33     1267.55     51.74 o 
   2   0   0     1254.33     1282.42     51.63 o 
  -2   0   0     1254.33     1281.56     47.97 o 
  -2   0   0     1254.33     1282.21     53.90 o 
   2   0   1     3729.80     3306.57    124.61 o 
   2   0   1     3729.80     3349.36    111.89 o 
   2   0   1     3729.80     3317.78    116.09 o 
   2   0   1     3729.80     3400.78    142.29 o 
  -2   0  -1     3729.80     3335.35    110.17 o 
  -2   0  -1     3729.80     3294.17    120.84 o 
  -2   0  -1     3729.80     3534.01    132.59 o 
   2   0   2     4432.02     4092.49    148.11 o 
   2   0   2     4432.02     4124.72    141.64 o 
   2   0   2     4432.02     4093.68    133.88 o 
   2   0   2     4432.02     4184.66    161.58 o 
  -2   0  -2     4432.02     4121.38    136.36 o 
  -2   0  -2     4432.02     4148.11    152.64 o 
  -2   0  -2     4432.02     4495.32    157.27 o 
   2   0   3     2217.02     2068.34     82.14 o 
   2   0   3     2217.02     2135.82     76.21 o 
  -2   0  -3     2217.02     2117.50     73.52 o 
  -2   0  -3     2217.02     2069.21     83.11 o 
  -2   0  -3     2217.02     2271.97     99.71 o 
   2   0   4      284.71      281.02     20.48 o 
   2   0   4      284.71      252.34     19.19 o 
  -2   0  -4      284.71      281.88     20.05 o 
  -2   0  -4      284.71      266.79     19.62 o 
  -2   0  -4      284.71      286.30     25.76 o 
   2   0   5      299.14      280.26     22.96 o 
   2   0   5      299.14      296.76     23.28 o 
  -2   0  -5      299.14      312.06     21.99 o 
  -2   0  -5      299.14      313.25     24.15 o 
  -2   0  -5      299.14      307.97     27.92 o 
   2   0   6      906.12      921.53     45.27 o 
   2   0   6      906.12      930.15     46.14 o 
  -2   0  -6      906.12      919.70     46.14 o 
  -2   0  -6      906.12      960.98     51.20 o 
  -2   0  -6      906.12      915.71     53.57 o 
   2   0   7     1428.90     1498.01     76.32 o 
   2   0   7     1428.90     1551.58     70.07 o 
  -2   0  -7     1428.90     1503.18     70.39 o 
  -2   0  -7     1428.90     1452.84     72.65 o 
  -2   0  -7     1428.90     1438.83     79.55 o 
   2   0   8     1278.14     1277.57     70.93 o 
   2   0   8     1278.14     1363.70     69.96 o 
  -2   0  -8     1278.14     1390.86     68.45 o 
  -2   0  -8     1278.14     1362.83     72.44 o 
  -2   0  -8     1278.14     1197.59     75.46 o 
   2   0   9      219.35      242.75     32.45 o 
   2   0   9      219.35      263.45     35.25 o 
  -2   0  -9      219.35      275.09     29.97 o 
  -2   0  -9      219.35      262.69     32.01 o 
  -2   0  -9      219.35      223.35     35.57 o 
   2   0  10      183.00      164.92     33.52 o 
  -2   0 -10      183.00      311.20     38.37 o 
  -2   0 -10      183.00      201.90     37.94 o 
   2   0  11      153.04      157.92     35.25 o 
  -2   0 -11      153.04      177.10     36.11 o 
   2   0  12      356.90      439.15     57.35 o 
  -2   0 -12      356.90      459.52     51.85 o 
   2   1 -14      420.23      389.46     53.68 o 
   2   1 -14      420.23      386.01     56.27 o 
  -2  -1  14      420.23      406.27     54.44 o 
   2   1 -13      324.48      275.63     40.64 o 
   2   1 -13      324.48      296.43     44.73 o 
  -2  -1  13      324.48      270.24     43.76 o 
  -2  -1  13      324.48      293.63     47.32 o 
   2   1 -12      571.67      571.95     48.51 o 
   2   1 -12      571.67      562.90     47.86 o 
  -2  -1  12      571.67      509.97     48.51 o 
  -2  -1  12      571.67      575.83     53.79 o 
  -2  -1  12      571.67      494.56     54.11 o 
   2   1 -11      751.39      766.63     50.88 o 
   2   1 -11      751.39      759.84     56.05 o 
  -2  -1  11      751.39      708.53     50.02 o 
  -2  -1  11      751.39      837.13     61.98 o 
  -2  -1  11      751.39      765.66     60.04 o 
   2   1 -10     1950.35     2074.81     98.20 o 
   2   1 -10     1950.35     2030.19    108.44 o 
   2   1 -10     1950.35     2012.61    102.94 o 
  -2  -1  10     1950.35     1903.85     98.20 o 
  -2  -1  10     1950.35     1968.10    100.14 o 
  -2  -1  10     1950.35     1814.71    111.78 o 
   2   1  -9     2483.20     2458.02    103.59 o 
   2   1  -9     2483.20     2492.94    112.32 o 
   2   1  -9     2483.20     2506.42    121.16 o 
  -2  -1   9     2483.20     2279.84    109.41 o 
  -2  -1   9     2483.20     2463.62    105.64 o 
  -2  -1   9     2483.20     2359.71    140.46 o 
   2   1  -8     1975.71     1938.78     82.03 o 
   2   1  -8     1975.71     2042.69     84.73 o 
   2   1  -8     1975.71     2011.97     96.80 o 
  -2  -1   8     1975.71     1962.38     83.76 o 
  -2  -1   8     1975.71     1950.20     85.59 o 
  -2  -1   8     1975.71     1964.00    113.18 o 
   2   1  -7     2480.72     2450.36     90.33 o 
   2   1  -7     2480.72     2523.66     98.42 o 
   2   1  -7     2480.72     2400.03     99.28 o 
  -2  -1   7     2480.72     2316.92     99.71 o 
  -2  -1   7     2480.72     2464.49    107.79 o 
  -2  -1   7     2480.72     2331.47    132.80 o 
  -2  -1   7     2480.72     2390.00    107.15 o 
   2   1  -6     3416.99     3305.81    117.28 o 
   2   1  -6     3416.99     3553.20    126.87 o 
   2   1  -6     3416.99     3382.03    126.23 o 
  -2  -1   6     3416.99     3332.22    139.38 o 
  -2  -1   6     3416.99     3495.32    138.95 o 
  -2  -1   6     3416.99     3565.17    175.38 o 
  -2  -1   6     3416.99     3393.77    140.89 o 
   2   1  -5     4193.11     3919.27    134.74 o 
   2   1  -5     4193.11     4241.36    154.90 o 
   2   1  -5     4193.11     3972.95    156.73 o 
  -2  -1   5     4193.11     3955.70    144.12 o 
  -2  -1   5     4193.11     4032.45    156.62 o 
  -2  -1   5     4193.11     4070.40    190.47 o 
  -2  -1   5     4193.11     4052.82    157.59 o 
   2   1  -4     6587.63     6320.26    210.52 o 
   2   1  -4     6587.63     6748.21    230.68 o 
   2   1  -4     6587.63     6617.77    272.93 o 
   2   1  -4     6587.63     6217.86    236.93 o 
  -2  -1   4     6587.63     6323.07    220.11 o 
  -2  -1   4     6587.63     6175.39    261.72 o 
  -2  -1   4     6587.63     6316.06    220.98 o 
   2   1  -3     4328.08     3798.22    133.45 o 
   2   1  -3     4328.08     4380.41    152.10 o 
   2   1  -3     4328.08     4037.52    165.57 o 
   2   1  -3     4328.08     4002.05    154.47 o 
  -2  -1   3     4328.08     4211.28    152.96 o 
  -2  -1   3     4328.08     3835.62    142.83 o 
  -2  -1   3     4328.08     4093.36    151.99 o 
   2   1  -2     4979.56     4545.55    153.61 o 
   2   1  -2     4979.56     4944.60    173.22 o 
   2   1  -2     4979.56     4525.39    170.31 o 
  -2  -1   2     4979.56     4586.51    161.37 o 
  -2  -1   2     4979.56     4683.63    166.00 o 
   2   1  -1     3598.93     3507.50    124.50 o 
   2   1  -1     3598.93     3628.44    129.68 o 
   2   1  -1     3598.93     3388.71    125.69 o 
   2   1  -1     3598.93     3631.24    145.74 o 
  -2  -1   1     3598.93     3603.86    130.11 o 
  -2  -1   1     3598.93     3459.85    130.43 o 
   2   1   0     2253.18     1968.10     76.96 o 
   2   1   0     2253.18     2036.87     71.79 o 
   2   1   0     2253.18     1899.76     70.60 o 
   2   1   0     2253.18     1978.98     80.74 o 
  -2  -1   0     2253.18     2005.28     72.76 o 
  -2  -1   0     2253.18     1989.65     75.99 o 
  -2  -1   0     2253.18     2007.87     75.99 o 
   2   1   1     5446.17     5140.25    201.57 o 
   2   1   1     5446.17     5303.45    182.28 o 
   2   1   1     5446.17     5236.51    172.25 o 
   2   1   1     5446.17     5377.18    204.27 o 
  -2  -1  -1     5446.17     5422.56    182.39 o 
  -2  -1  -1     5446.17     5281.24    190.04 o 
  -2  -1  -1     5446.17     5485.73    202.01 o 
   2   1   2     5667.99     5374.48    192.63 o 
   2   1   2     5667.99     5415.01    188.10 o 
   2   1   2     5667.99     5344.30    175.27 o 
   2   1   2     5667.99     5414.15    195.65 o 
  -2  -1  -2     5667.99     5474.41    182.71 o 
  -2  -1  -2     5667.99     5211.18    190.79 o 
  -2  -1  -2     5667.99     5632.00    200.50 o 
   2   1   3     3250.50     3035.68    116.20 o 
   2   1   3     3250.50     3068.88    110.81 o 
   2   1   3     3250.50     3323.28    122.02 o 
  -2  -1  -3     3250.50     3067.81    108.98 o 
  -2  -1  -3     3250.50     3055.95    108.87 o 
  -2  -1  -3     3250.50     3086.89    123.10 o 
   2   1   4     1919.62     1885.63     78.04 o 
   2   1   4     1919.62     1840.90     72.87 o 
  -2  -1  -4     1919.62     1864.83     70.17 o 
  -2  -1  -4     1919.62     1939.10     74.38 o 
  -2  -1  -4     1919.62     2005.18     94.10 o 
   2   1   5      788.68      744.10     39.34 o 
   2   1   5      788.68      766.95     39.45 o 
  -2  -1  -5      788.68      792.28     43.01 o 
  -2  -1  -5      788.68      772.66     37.51 o 
  -2  -1  -5      788.68      747.76     42.69 o 
   2   1   6     1501.60     1566.89     70.39 o 
   2   1   6     1501.60     1461.25     66.62 o 
  -2  -1  -6     1501.60     1470.84     66.62 o 
  -2  -1  -6     1501.60     1527.33     64.14 o 
  -2  -1  -6     1501.60     1582.09     79.01 o 
   2   1   7     1779.86     1866.02     84.83 o 
   2   1   7     1779.86     1803.71     88.71 o 
  -2  -1  -7     1779.86     1888.22     93.89 o 
  -2  -1  -7     1779.86     1939.53     90.01 o 
  -2  -1  -7     1779.86     1793.47     92.38 o 
   2   1   8      670.71      676.94     45.92 o 
   2   1   8      670.71      682.23     51.20 o 
  -2  -1  -8      670.71      767.81     49.59 o 
  -2  -1  -8      670.71      638.68     42.58 o 
  -2  -1  -8      670.71      679.64     49.59 o 
  -2  -1  -8      670.71      594.59     57.45 o 
   2   1   9      437.94      495.31     41.72 o 
   2   1   9      437.94      416.41     42.15 o 
  -2  -1  -9      437.94      510.40     40.96 o 
  -2  -1  -9      437.94      450.36     45.49 o 
  -2  -1  -9      437.94      491.86     54.54 o 
   2   1  10      109.84      131.18     32.77 o 
  -2  -1 -10      109.84      113.94     31.15 o 
  -2  -1 -10      109.84      113.61     34.93 o 
   2   1  11      220.67      223.35     39.34 o 
  -2  -1 -11      220.67      259.57     41.82 o 
   2   1  12      429.20      470.52     57.45 o 
  -2  -1 -12      429.20      496.50     57.45 o 
   2   2 -14      258.38      173.55     39.56 o 
   2   2 -14      258.38      227.34     48.29 o 
  -2  -2  14      258.38      258.06     46.46 o 
   2   2 -13       86.74       29.43     31.80 o 
   2   2 -13       86.74      129.46     45.60 o 
  -2  -2  13       86.74       65.11     33.31 o 
  -2  -2  13       86.74       77.18     45.70 o 
   2   2 -12      101.59      125.90     29.10 o 
   2   2 -12      101.59       47.86     32.77 o 
  -2  -2  12      101.59       94.43     29.86 o 
  -2  -2  12      101.59       97.66     38.48 o 
  -2  -2  12      101.59       67.91     36.65 o 
   2   2 -11      319.51      349.79     34.39 o 
   2   2 -11      319.51      387.84     40.85 o 
  -2  -2  11      319.51      263.56     35.14 o 
  -2  -2  11      319.51      460.28     44.73 o 
  -2  -2  11      319.51      277.03     38.27 o 
   2   2 -10     1426.77     1409.83     78.47 o 
   2   2 -10     1426.77     1484.86     85.80 o 
   2   2 -10     1426.77     1384.50     81.60 o 
  -2  -2  10     1426.77     1297.40     76.86 o 
  -2  -2  10     1426.77     1392.37     84.19 o 
  -2  -2  10     1426.77     1340.52     84.19 o 
   2   2  -9     1838.06     1886.71     84.19 o 
   2   2  -9     1838.06     2072.22     97.77 o 
   2   2  -9     1838.06     1971.01     91.95 o 
  -2  -2   9     1838.06     1749.28     92.38 o 
  -2  -2   9     1838.06     1941.90     95.29 o 
  -2  -2   9     1838.06     1743.45     99.06 o 
  -2  -2   9     1838.06     1791.21     99.60 o 
   2   2  -8     1923.99     1884.12     79.23 o 
   2   2  -8     1923.99     1978.44     89.58 o 
   2   2  -8     1923.99     1881.21     86.45 o 
  -2  -2   8     1923.99     1912.26     87.53 o 
  -2  -2   8     1923.99     1879.60     95.51 o 
  -2  -2   8     1923.99     1900.08    107.90 o 
  -2  -2   8     1923.99     1916.14     87.85 o 
   2   2  -7     1238.45     1195.32     56.48 o 
   2   2  -7     1238.45     1320.80     60.69 o 
   2   2  -7     1238.45     1261.72     66.83 o 
  -2  -2   7     1238.45     1145.52     59.07 o 
  -2  -2   7     1238.45     1242.21     65.00 o 
  -2  -2   7     1238.45     1166.43     69.20 o 
  -2  -2   7     1238.45     1225.61     61.77 o 
   2   2  -6     1437.07     1430.42     57.67 o 
   2   2  -6     1437.07     1463.08     61.44 o 
   2   2  -6     1437.07     1315.41     61.87 o 
  -2  -2   6     1437.07     1173.98     54.33 o 
  -2  -2   6     1437.07     1440.66     64.03 o 
  -2  -2   6     1437.07     1335.67     76.75 o 
  -2  -2   6     1437.07     1479.14     65.32 o 
   2   2  -5     2204.98     2102.19     79.66 o 
   2   2  -5     2204.98     2163.53     86.77 o 
   2   2  -5     2204.98     2190.04    117.93 o 
   2   2  -5     2204.98     2090.44     84.19 o 
  -2  -2   5     2204.98     2060.15     86.77 o 
  -2  -2   5     2204.98     2051.74     94.75 o 
  -2  -2   5     2204.98     2126.01     89.36 o 
   2   2  -4     6838.95     6502.22    220.87 o 
   2   2  -4     6838.95     6957.97    246.42 o 
   2   2  -4     6838.95     6702.18    274.77 o 
   2   2  -4     6838.95     6125.05    231.11 o 
  -2  -2   4     6838.95     6725.89    258.92 o 
  -2  -2   4     6838.95     6399.49    234.34 o 
  -2  -2   4     6838.95     6572.29    239.30 o 
   2   2  -3     5481.84     5194.14    177.54 o 
   2   2  -3     5481.84     5544.90    208.80 o 
   2   2  -3     5481.84     5186.92    204.92 o 
   2   2  -3     5481.84     5076.86    193.17 o 
  -2  -2   3     5481.84     5520.11    217.20 o 
  -2  -2   3     5481.84     5035.90    189.50 o 
  -2  -2   3     5481.84     5136.47    188.75 o 
   2   2  -2     2737.05     2583.81    101.54 o 
   2   2  -2     2737.05     2890.05    107.90 o 
   2   2  -2     2737.05     2598.26    102.51 o 
  -2  -2   2     2737.05     2724.81    113.72 o 
  -2  -2   2     2737.05     2639.54    107.79 o 
  -2  -2   2     2737.05     2602.57     93.46 o 
   2   2  -1     1731.29     1701.95     70.93 o 
   2   2  -1     1731.29     1809.10     73.73 o 
   2   2  -1     1731.29     1668.54     64.46 o 
   2   2  -1     1731.29     1769.76     76.43 o 
  -2  -2   1     1731.29     1654.52     72.76 o 
  -2  -2   1     1731.29     1741.08     72.87 o 
  -2  -2   1     1731.29     1668.11     66.62 o 
   2   2   0     2650.49     2722.00    100.46 o 
   2   2   0     2650.49     2613.03    101.43 o 
   2   2   0     2650.49     2539.51     95.61 o 
   2   2   0     2650.49     2695.92    104.56 o 
  -2  -2   0     2650.49     2633.61    106.39 o 
  -2  -2   0     2650.49     2668.97    106.28 o 
  -2  -2   0     2650.49     2718.88     98.63 o 
   2   2   1    10653.68    10505.14    365.10 o 
   2   2   1    10653.68    10474.31    359.71 o 
   2   2   1    10653.68    10269.50    336.53 o 
   2   2   1    10653.68    10713.50    379.43 o 
  -2  -2  -1    10653.68    10539.52    365.42 o 
  -2  -2  -1    10653.68    10274.24    365.10 o 
  -2  -2  -1    10653.68    10564.64    350.65 o 
  -2  -2  -1    10653.68    10575.09    369.30 o 
   2   2   2     7593.06     7185.31    271.32 o 
   2   2   2     7593.06     7315.20    251.91 o 
   2   2   2     7593.06     7477.86    239.30 o 
   2   2   2     7593.06     6904.72    257.95 o 
  -2  -2  -2     7593.06     7209.56    251.91 o 
  -2  -2  -2     7593.06     7176.58    255.04 o 
  -2  -2  -2     7593.06     7216.46    235.21 o 
  -2  -2  -2     7593.06     7216.78    254.07 o 
   2   2   3     4799.25     4485.51    168.27 o 
   2   2   3     4799.25     4428.59    158.56 o 
   2   2   3     4799.25     4392.70    168.48 o 
  -2  -2  -3     4799.25     4413.50    154.79 o 
  -2  -2  -3     4799.25     4475.16    164.49 o 
  -2  -2  -3     4799.25     4511.81    163.31 o 
   2   2   4     3353.58     3175.92    125.80 o 
   2   2   4     3353.58     3331.04    120.41 o 
  -2  -2  -4     3353.58     3379.76    123.10 o 
  -2  -2  -4     3353.58     3249.33    123.96 o 
  -2  -2  -4     3353.58     3289.11    136.04 o 
   2   2   5     1726.68     1701.20     75.78 o 
   2   2   5     1726.68     1759.30     73.95 o 
  -2  -2  -5     1726.68     1756.61     69.42 o 
  -2  -2  -5     1726.68     1713.70     73.08 o 
  -2  -2  -5     1726.68     1732.67     80.74 o 
   2   2   6     1633.38     1592.22     70.93 o 
   2   2   6     1633.38     1609.36     76.21 o 
  -2  -2  -6     1633.38     1580.36     81.38 o 
  -2  -2  -6     1633.38     1704.00     71.79 o 
  -2  -2  -6     1633.38     1684.92     84.40 o 
   2   2   7     1262.88     1282.64     69.63 o 
   2   2   7     1262.88     1288.67     71.47 o 
  -2  -2  -7     1262.88     1281.77     74.05 o 
  -2  -2  -7     1262.88     1295.79     67.91 o 
  -2  -2  -7     1262.88     1257.41     75.89 o 
   2   2   8     1327.23     1289.75     76.86 o 
   2   2   8     1327.23     1315.08     77.83 o 
  -2  -2  -8     1327.23     1322.74     78.69 o 
  -2  -2  -8     1327.23     1316.27     74.27 o 
  -2  -2  -8     1327.23     1286.30     76.86 o 
   2   2   9     1871.89     2014.02    113.08 o 
  -2  -2  -9     1871.89     2046.79    112.11 o 
  -2  -2  -9     1871.89     2014.88    103.91 o 
   2   2  10      705.67      733.21     56.70 o 
  -2  -2 -10      705.67      820.20     60.80 o 
   2   2  11      318.23      295.03     45.81 o 
  -2  -2 -11      318.23      351.41     48.29 o 
   2   2  12      276.91      268.30     46.46 o 
  -2  -2 -12      276.91      245.45     44.09 o 
   2   3 -14      283.25      290.72     46.78 o 
   2   3 -14      283.25      238.76     44.95 o 
  -2  -3  14      283.25      244.69     47.54 o 
   2   3 -13      162.53      100.57     32.98 o 
   2   3 -13      162.53      136.90     35.68 o 
  -2  -3  13      162.53       92.16     45.27 o 
  -2  -3  13      162.53       28.24     41.61 o 
   2   3 -12       97.74      146.60     29.64 o 
   2   3 -12       97.74       95.07     30.29 o 
  -2  -3  12       97.74       99.82     31.15 o 
  -2  -3  12       97.74       63.81     38.27 o 
   2   3 -11      256.31      209.44     29.21 o 
   2   3 -11      256.31      215.26     32.34 o 
  -2  -3  11      256.31      164.39     30.07 o 
  -2  -3  11      256.31      257.09     40.53 o 
  -2  -3  11      256.31      209.44     36.11 o 
  -2  -3  11      256.31      244.69     39.99 o 
   2   3 -10      424.17      435.27     36.76 o 
   2   3 -10      424.17      375.23     37.84 o 
   2   3 -10      424.17      501.35     42.15 o 
  -2  -3  10      424.17      429.67     39.24 o 
  -2  -3  10      424.17      463.19     40.31 o 
  -2  -3  10      424.17      316.16     36.54 o 
  -2  -3  10      424.17      454.13     40.75 o 
   2   3  -9     1303.81     1378.79     68.77 o 
   2   3  -9     1303.81     1324.57     81.71 o 
   2   3  -9     1303.81     1458.12     76.43 o 
  -2  -3   9     1303.81     1248.57     74.38 o 
  -2  -3   9     1303.81     1392.91     82.57 o 
  -2  -3   9     1303.81     1354.86     83.11 o 
   2   3  -8     1404.50     1344.83     65.32 o 
   2   3  -8     1404.50     1453.70     75.24 o 
   2   3  -8     1404.50     1377.82     75.24 o 
  -2  -3   8     1404.50     1343.22     77.50 o 
  -2  -3   8     1404.50     1429.24     79.44 o 
  -2  -3   8     1404.50     1257.30     78.90 o 
  -2  -3   8     1404.50     1419.64     71.90 o 
   2   3  -7      689.40      734.51     41.07 o 
   2   3  -7      689.40      759.84     43.66 o 
   2   3  -7      689.40      742.27     43.12 o 
  -2  -3   7      689.40      729.87     42.79 o 
  -2  -3   7      689.40      693.33     45.27 o 
  -2  -3   7      689.40      654.52     46.35 o 
  -2  -3   7      689.40      770.83     49.05 o 
   2   3  -6      219.81      220.33     18.22 o 
   2   3  -6      219.81      248.68     23.50 o 
   2   3  -6      219.81      215.16     23.07 o 
  -2  -3   6      219.81      239.95     25.22 o 
  -2  -3   6      219.81      224.53     21.56 o 
  -2  -3   6      219.81      282.10     26.30 o 
   2   3  -5      895.58      882.18     42.58 o 
   2   3  -5      895.58      892.96     43.44 o 
   2   3  -5      895.58      787.97     41.82 o 
  -2  -3   5      895.58      897.38     46.03 o 
  -2  -3   5      895.58      831.09     50.12 o 
  -2  -3   5      895.58      795.52     43.66 o 
   2   3  -4     1529.21     1553.09     65.11 o 
   2   3  -4     1529.21     1598.47     74.49 o 
   2   3  -4     1529.21     1570.34     76.64 o 
   2   3  -4     1529.21     1426.76     66.94 o 
  -2  -3   4     1529.21     1555.79     79.01 o 
  -2  -3   4     1529.21     1441.31     73.62 o 
  -2  -3   4     1529.21     1528.41     66.08 o 
   2   3  -3     3217.20     3046.14    114.15 o 
   2   3  -3     3217.20     3382.89    130.32 o 
   2   3  -3     3217.20     3022.75    111.14 o 
  -2  -3   3     3217.20     3188.75    141.64 o 
  -2  -3   3     3217.20     2980.49    122.78 o 
  -2  -3   3     3217.20     3205.67    113.83 o 
   2   3  -2     3008.68     2986.85    119.97 o 
   2   3  -2     3008.68     3239.41    123.10 o 
   2   3  -2     3008.68     2870.87    119.87 o 
  -2  -3   2     3008.68     3005.07    134.74 o 
  -2  -3   2     3008.68     2904.50    122.67 o 
  -2  -3   2     3008.68     3057.35    111.67 o 
   2   3  -1     2350.58     2428.70     99.60 o 
   2   3  -1     2350.58     2503.08    101.76 o 
   2   3  -1     2350.58     2304.95     89.04 o 
   2   3  -1     2350.58     2515.36    102.62 o 
  -2  -3   1     2350.58     2394.31    106.72 o 
  -2  -3   1     2350.58     2388.71    104.24 o 
  -2  -3   1     2350.58     2340.74     85.70 o 
   2   3   0     2687.15     2724.48    104.02 o 
   2   3   0     2687.15     2929.29    104.56 o 
   2   3   0     2687.15     2641.70    102.08 o 
   2   3   0     2687.15     2731.17    111.03 o 
  -2  -3   0     2687.15     2677.49    111.46 o 
  -2  -3   0     2687.15     2621.33    108.87 o 
  -2  -3   0     2687.15     2693.55    101.86 o 
   2   3   1     1463.39     1394.85     60.47 o 
   2   3   1     1463.39     1524.42     63.17 o 
   2   3   1     1463.39     1773.21     65.75 o 
   2   3   1     1463.39     1231.87     64.14 o 
  -2  -3  -1     1463.39     1358.09     62.20 o 
  -2  -3  -1     1463.39     1343.97     64.35 o 
  -2  -3  -1     1463.39     1383.75     62.41 o 
  -2  -3  -1     1463.39     1366.82     63.38 o 
   2   3   2     4294.62     4068.02    159.97 o 
   2   3   2     4294.62     4190.91    144.87 o 
   2   3   2     4294.62     3891.46    138.51 o 
   2   3   2     4294.62     4008.74    147.35 o 
  -2  -3  -2     4294.62     4145.20    160.18 o 
  -2  -3  -2     4294.62     3891.03    154.25 o 
  -2  -3  -2     4294.62     4108.12    153.39 o 
  -2  -3  -2     4294.62     4162.67    147.14 o 
   2   3   3     5290.59     5201.90    195.21 o 
   2   3   3     5290.59     5320.48    187.78 o 
   2   3   3     5290.59     5237.91    191.12 o 
  -2  -3  -3     5290.59     5137.77    187.78 o 
  -2  -3  -3     5290.59     5253.54    194.24 o 
  -2  -3  -3     5290.59     5202.88    190.47 o 
  -2  -3  -3     5290.59     5124.62    188.42 o 
   2   3   4     3500.40     3428.27    130.97 o 
   2   3   4     3500.40     3531.00    131.08 o 
  -2  -3  -4     3500.40     3502.43    130.11 o 
  -2  -3  -4     3500.40     3380.41    126.44 o 
  -2  -3  -4     3500.40     3501.68    122.35 o 
  -2  -3  -4     3500.40     3482.17    136.25 o 
   2   3   5     1595.15     1558.37     82.46 o 
   2   3   5     1595.15     1600.63     77.29 o 
  -2  -3  -5     1595.15     1548.35     73.73 o 
  -2  -3  -5     1595.15     1570.12     74.27 o 
  -2  -3  -5     1595.15     1586.72     82.89 o 
   2   3   6      994.82      963.03     55.08 o 
   2   3   6      994.82      967.12     53.79 o 
  -2  -3  -6      994.82     1075.67     55.62 o 
  -2  -3  -6      994.82     1016.49     56.05 o 
  -2  -3  -6      994.82      990.73     65.11 o 
   2   3   7     2052.62     2140.89     99.49 o 
   2   3   7     2052.62     2167.19    109.09 o 
  -2  -3  -7     2052.62     2216.56     97.88 o 
  -2  -3  -7     2052.62     2057.89     88.07 o 
  -2  -3  -7     2052.62     2114.59    106.07 o 
   2   3   8     2502.08     2574.54    126.55 o 
   2   3   8     2502.08     2635.99    129.89 o 
  -2  -3  -8     2502.08     2588.45    127.41 o 
  -2  -3  -8     2502.08     2614.97    121.48 o 
  -2  -3  -8     2502.08     2540.70    140.13 o 
   2   3   9     1429.96     1416.41     85.48 o 
  -2  -3  -9     1429.96     1495.21    102.40 o 
  -2  -3  -9     1429.96     1576.37     93.03 o 
   2   3  10      591.21      562.04     50.88 o 
  -2  -3 -10      591.21      650.75     57.45 o 
   2   3  11      617.28      659.91     61.01 o 
  -2  -3 -11      617.28      634.26     57.02 o 
   2   3  12      759.17      712.73     70.60 o 
  -2  -3 -12      759.17      710.36     69.10 o 
   2   4 -13      211.22      161.37     38.05 o 
   2   4 -13      211.22      143.37     38.91 o 
  -2  -4  13      211.22      186.48     41.07 o 
   2   4 -12       67.24       30.94     29.32 o 
   2   4 -12       67.24      109.95     32.77 o 
  -2  -4  12       67.24       55.62     29.32 o 
  -2  -4  12       67.24       23.07     41.39 o 
  -2  -4  12       67.24       23.39     30.94 o 
   2   4 -11      429.87      385.25     37.62 o 
   2   4 -11      429.87      447.88     44.20 o 
  -2  -4  11      429.87      462.76     44.63 o 
  -2  -4  11      429.87      464.05     49.26 o 
   2   4 -10     1039.04      987.50     62.63 o 
   2   4 -10     1039.04     1049.80     71.36 o 
   2   4 -10     1039.04     1093.78     67.05 o 
  -2  -4  10     1039.04      955.81     61.87 o 
  -2  -4  10     1039.04      997.31     66.51 o 
  -2  -4  10     1039.04      838.85     56.38 o 
  -2  -4  10     1039.04     1100.25     65.22 o 
   2   4  -9     2126.93     2195.33    110.60 o 
   2   4  -9     2126.93     2256.77    112.43 o 
   2   4  -9     2126.93     2146.06    106.72 o 
  -2  -4   9     2126.93     2008.63    113.72 o 
  -2  -4   9     2126.93     2155.23    104.13 o 
  -2  -4   9     2126.93     2211.06    118.03 o 
   2   4  -8      923.90      884.45     50.12 o 
   2   4  -8      923.90      910.64     56.70 o 
   2   4  -8      923.90      865.91     51.63 o 
  -2  -4   8      923.90      917.32     54.97 o 
  -2  -4   8      923.90      860.19     58.32 o 
  -2  -4   8      923.90      949.88     62.74 o 
   2   4  -7      235.38      247.60     23.71 o 
   2   4  -7      235.38      243.94     24.04 o 
   2   4  -7      235.38      256.33     26.41 o 
  -2  -4   7      235.38      230.14     26.63 o 
  -2  -4   7      235.38      187.13     24.47 o 
  -2  -4   7      235.38      279.29     29.43 o 
   2   4  -6       70.77       49.59     14.01 o 
   2   4  -6       70.77       85.59     16.60 o 
   2   4  -6       70.77       72.33     15.41 o 
   2   4  -6       70.77       72.65     17.68 o 
  -2  -4   6       70.77       79.55     20.05 o 
  -2  -4   6       70.77       66.83     20.59 o 
  -2  -4   6       70.77       81.92     20.27 o 
   2   4  -5      877.91      848.55     46.03 o 
   2   4  -5      877.91      875.07     51.74 o 
   2   4  -5      877.91      849.74     44.63 o 
  -2  -4   5      877.91      888.44     56.16 o 
  -2  -4   5      877.91      804.14     49.37 o 
  -2  -4   5      877.91      877.66     45.81 o 
   2   4  -4      927.56     1026.41     53.03 o 
   2   4  -4      927.56     1036.33     51.96 o 
   2   4  -4      927.56      974.45     50.23 o 
  -2  -4   4      927.56     1000.86     57.56 o 
  -2  -4   4      927.56      864.94     51.85 o 
  -2  -4   4      927.56      977.90     49.26 o 
   2   4  -3     2643.22     2535.41    101.97 o 
   2   4  -3     2643.22     2765.45    109.84 o 
   2   4  -3     2643.22     2473.54    102.84 o 
  -2  -4   3     2643.22     2599.12    124.93 o 
  -2  -4   3     2643.22     2485.72    113.29 o 
  -2  -4   3     2643.22     2631.13     99.28 o 
   2   4  -2     1012.07      989.98     44.84 o 
   2   4  -2     1012.07     1122.02     51.96 o 
   2   4  -2     1012.07      823.65     45.38 o 
  -2  -4   2     1012.07     1003.67     55.84 o 
  -2  -4   2     1012.07      950.52     51.20 o 
  -2  -4   2     1012.07     1020.48     49.91 o 
   2   4  -1      203.23      238.33     18.43 o 
   2   4  -1      203.23      248.14     19.51 o 
   2   4  -1      203.23      187.02     22.96 o 
   2   4  -1      203.23      244.04     21.24 o 
  -2  -4   1      203.23      205.13     23.39 o 
  -2  -4   1      203.23      203.30     20.37 o 
  -2  -4   1      203.23      240.81     19.08 o 
   2   4   0     1260.14     1270.56     56.59 o 
   2   4   0     1260.14     1297.94     56.81 o 
   2   4   0     1260.14     1221.30     54.76 o 
   2   4   0     1260.14     1243.29     60.90 o 
  -2  -4   0     1260.14     1210.74     67.59 o 
  -2  -4   0     1260.14     1320.04     56.05 o 
   2   4   1      853.56      925.41     44.63 o 
   2   4   1      853.56      974.13     46.57 o 
   2   4   1      853.56     1013.58     46.14 o 
   2   4   1      853.56     1026.95     47.43 o 
  -2  -4  -1      853.56      951.82     53.36 o 
  -2  -4  -1      853.56      934.89     47.43 o 
  -2  -4  -1      853.56      967.12     46.89 o 
  -2  -4  -1      853.56      954.08     50.56 o 
   2   4   2     5038.88     4840.15    193.81 o 
   2   4   2     5038.88     5162.67    180.66 o 
   2   4   2     5038.88     4672.53    165.14 o 
   2   4   2     5038.88     4828.51    170.75 o 
  -2  -4  -2     5038.88     5067.27    203.62 o 
  -2  -4  -2     5038.88     4837.35    208.90 o 
  -2  -4  -2     5038.88     4923.47    174.19 o 
  -2  -4  -2     5038.88     4927.35    183.57 o 
   2   4   3     2276.81     2277.36     90.65 o 
   2   4   3     2276.81     2409.40     92.92 o 
   2   4   3     2276.81     2250.08     89.79 o 
  -2  -4  -3     2276.81     2156.95     94.75 o 
  -2  -4  -3     2276.81     2244.59     98.20 o 
  -2  -4  -3     2276.81     2183.25     96.91 o 
  -2  -4  -3     2276.81     2173.55     99.49 o 
   2   4   4      751.56      763.39     46.03 o 
   2   4   4      751.56      767.92     40.53 o 
  -2  -4  -4      751.56      648.27     45.17 o 
  -2  -4  -4      751.56      712.73     42.36 o 
  -2  -4  -4      751.56      659.16     38.59 o 
  -2  -4  -4      751.56      632.32     44.73 o 
   2   4   5      520.90      622.62     37.08 o 
   2   4   5      520.90      487.55     36.97 o 
  -2  -4  -5      520.90      529.16     38.81 o 
  -2  -4  -5      520.90      533.04     38.05 o 
  -2  -4  -5      520.90      499.95     28.57 o 
  -2  -4  -5      520.90      502.43     40.96 o 
   2   4   6      397.96      395.28     34.60 o 
   2   4   6      397.96      353.24     34.49 o 
  -2  -4  -6      397.96      424.92     36.33 o 
  -2  -4  -6      397.96      454.78     36.43 o 
  -2  -4  -6      397.96      397.33     22.42 o 
  -2  -4  -6      397.96      376.20     40.85 o 
   2   4   7     1428.08     1402.61     68.77 o 
   2   4   7     1428.08     1416.84     79.88 o 
  -2  -4  -7     1428.08     1451.55     82.46 o 
  -2  -4  -7     1428.08     1466.21     72.33 o 
  -2  -4  -7     1428.08     1325.32     85.80 o 
   2   4   8     1700.69     1870.54    112.64 o 
  -2  -4  -8     1700.69     1849.63     99.49 o 
  -2  -4  -8     1700.69     1753.59     93.03 o 
  -2  -4  -8     1700.69     1704.65    100.57 o 
   2   4   9     1390.00     1345.05     85.26 o 
  -2  -4  -9     1390.00     1310.77     94.86 o 
  -2  -4  -9     1390.00     1467.07     91.95 o 
   2   4  10     1120.79     1084.62     85.91 o 
  -2  -4 -10     1120.79     1272.83     90.76 o 
   2   4  11      545.25      453.49     55.19 o 
  -2  -4 -11      545.25      556.65     62.41 o 
   2   5 -13      469.16      509.22     52.82 o 
   2   5 -13      469.16      442.39     57.78 o 
  -2  -5  13      469.16      468.47     64.89 o 
   2   5 -12      453.15      450.15     53.57 o 
   2   5 -12      453.15      461.90     56.05 o 
  -2  -5  12      453.15      408.86     55.08 o 
  -2  -5  12      453.15      309.80     52.28 o 
   2   5 -11      754.44      717.80     62.09 o 
   2   5 -11      754.44      743.88     60.15 o 
  -2  -5  11      754.44      649.46     61.33 o 
  -2  -5  11      754.44      644.50     60.36 o 
   2   5 -10     1479.56     1404.98     94.32 o 
   2   5 -10     1479.56     1593.41     89.90 o 
  -2  -5  10     1479.56     1284.68     91.95 o 
  -2  -5  10     1479.56     1298.37     84.29 o 
  -2  -5  10     1479.56     1595.02     85.59 o 
   2   5  -9     1758.99     1791.85    100.14 o 
   2   5  -9     1758.99     1778.92    104.78 o 
   2   5  -9     1758.99     1928.54    102.94 o 
  -2  -5   9     1758.99     1697.53     97.34 o 
  -2  -5   9     1758.99     1744.21    104.13 o 
  -2  -5   9     1758.99     1878.09     99.06 o 
   2   5  -8     1283.44     1321.77     79.55 o 
   2   5  -8     1283.44     1249.22     85.37 o 
   2   5  -8     1283.44     1420.07     76.86 o 
  -2  -5   8     1283.44     1282.21     80.31 o 
  -2  -5   8     1283.44     1210.09     78.80 o 
  -2  -5   8     1283.44     1351.84     78.15 o 
   2   5  -7      681.91      705.19     44.73 o 
   2   5  -7      681.91      665.30     50.77 o 
   2   5  -7      681.91      638.68     43.98 o 
  -2  -5   7      681.91      673.93     52.39 o 
  -2  -5   7      681.91      666.92     49.59 o 
  -2  -5   7      681.91      741.40     45.06 o 
   2   5  -6      495.44      554.49     35.46 o 
   2   5  -6      495.44      553.41     36.76 o 
   2   5  -6      495.44      503.40     38.70 o 
   2   5  -6      495.44      444.76     38.05 o 
  -2  -5   6      495.44      488.63     36.76 o 
  -2  -5   6      495.44      451.44     29.64 o 
  -2  -5   6      495.44      505.12     37.19 o 
   2   5  -5      945.46      918.51     44.30 o 
   2   5  -5      945.46     1031.15     51.85 o 
   2   5  -5      945.46      944.38     51.74 o 
  -2  -5   5      945.46      877.55     46.89 o 
  -2  -5   5      945.46     1006.25     55.94 o 
   2   5  -4     2029.41     2122.03     96.37 o 
   2   5  -4     2029.41     2178.08    104.24 o 
   2   5  -4     2029.41     2050.34    100.36 o 
   2   5  -4     2029.41     1933.28     91.52 o 
  -2  -5   4     2029.41     2096.80    105.10 o 
  -2  -5   4     2029.41     1971.98    104.88 o 
  -2  -5   4     2029.41     2168.05     90.01 o 
   2   5  -3     2760.47     2921.42    124.72 o 
   2   5  -3     2760.47     2921.96    120.62 o 
   2   5  -3     2760.47     2576.91    102.08 o 
  -2  -5   3     2760.47     2788.30    129.03 o 
  -2  -5   3     2760.47     2678.02    135.17 o 
  -2  -5   3     2760.47     2816.43    113.08 o 
   2   5  -2     1617.31     1691.28     75.13 o 
   2   5  -2     1617.31     1574.00     69.20 o 
   2   5  -2     1617.31     1752.62     82.03 o 
  -2  -5   2     1617.31     1737.74     88.61 o 
  -2  -5   2     1617.31     1688.37     87.64 o 
  -2  -5   2     1617.31     1745.93     79.66 o 
   2   5  -1      609.41      577.23     33.85 o 
   2   5  -1      609.41      695.16     40.53 o 
   2   5  -1      609.41      614.42     34.93 o 
   2   5  -1      609.41      695.27     37.19 o 
  -2  -5   1      609.41      623.80     43.44 o 
  -2  -5   1      609.41      650.43     40.21 o 
  -2  -5   1      609.41      620.68     37.51 o 
   2   5   0      384.18      414.57     26.95 o 
   2   5   0      384.18      416.73     29.00 o 
   2   5   0      384.18      426.65     27.81 o 
   2   5   0      384.18      408.75     29.10 o 
  -2  -5   0      384.18      369.41     33.85 o 
  -2  -5   0      384.18      416.41     30.72 o 
  -2  -5   0      384.18      408.00     28.24 o 
   2   5   1      694.71      645.68     40.21 o 
   2   5   1      694.71      727.93     42.36 o 
   2   5   1      694.71      651.94     37.51 o 
   2   5   1      694.71      706.37     41.28 o 
  -2  -5  -1      694.71      632.75     43.23 o 
  -2  -5  -1      694.71      702.81     45.81 o 
  -2  -5  -1      694.71      666.49     39.34 o 
   2   5   2     1819.65     1832.38     92.49 o 
   2   5   2     1819.65     2052.93     92.16 o 
   2   5   2     1819.65     1789.16     71.68 o 
   2   5   2     1819.65     1850.06     79.01 o 
  -2  -5  -2     1819.65     1723.94     94.10 o 
  -2  -5  -2     1819.65     1673.71     84.08 o 
  -2  -5  -2     1819.65     1757.58     77.18 o 
  -2  -5  -2     1819.65     1780.86     78.80 o 
   2   5   3     1433.64     1450.04     75.02 o 
   2   5   3     1433.64     1517.52     68.34 o 
   2   5   3     1433.64     1461.25     66.72 o 
  -2  -5  -3     1433.64     1439.91     68.34 o 
  -2  -5  -3     1433.64     1343.65     74.05 o 
  -2  -5  -3     1433.64     1277.25     71.47 o 
  -2  -5  -3     1433.64     1385.26     65.11 o 
   2   5   4      680.45      686.43     42.04 o 
   2   5   4      680.45      698.50     44.09 o 
  -2  -5  -4      680.45      624.99     45.06 o 
  -2  -5  -4      680.45      636.09     42.90 o 
  -2  -5  -4      680.45      643.53     42.69 o 
  -2  -5  -4      680.45      696.02     49.37 o 
   2   5   5      219.30      222.16     28.78 o 
   2   5   5      219.30      219.04     30.61 o 
  -2  -5  -5      219.30      203.73     29.75 o 
  -2  -5  -5      219.30      243.72     32.34 o 
  -2  -5  -5      219.30      161.15     21.77 o 
  -2  -5  -5      219.30      161.04     27.92 o 
   2   5   6      186.79      239.41     30.07 o 
   2   5   6      186.79      195.32     30.07 o 
  -2  -5  -6      186.79      199.74     31.80 o 
  -2  -5  -6      186.79      205.89     29.10 o 
  -2  -5  -6      186.79       77.40     17.68 o 
  -2  -5  -6      186.79      206.75     30.61 o 
   2   5   7      598.45      651.61     48.51 o 
   2   5   7      598.45      696.13     52.82 o 
  -2  -5  -7      598.45      510.83     48.51 o 
  -2  -5  -7      598.45      619.60     45.06 o 
  -2  -5  -7      598.45      476.34     30.94 o 
  -2  -5  -7      598.45      609.68     53.36 o 
   2   5   8      947.23      914.52     67.05 o 
  -2  -5  -8      947.23     1031.58     67.80 o 
  -2  -5  -8      947.23      838.85     64.57 o 
  -2  -5  -8      947.23      874.10     41.50 o 
  -2  -5  -8      947.23      888.44     39.34 o 
   2   5   9      858.55      927.67     64.03 o 
  -2  -5  -9      858.55      874.42     62.30 o 
   2   5  10      482.71      455.32     52.06 o 
  -2  -5 -10      482.71      453.60     52.06 o 
   2   5  11      167.42      182.82     43.66 o 
  -2  -5 -11      167.42      155.01     53.25 o 
   2   6 -13      473.27      371.56     49.37 o 
   2   6 -13      473.27      383.10     58.21 o 
  -2  -6  13      473.27      367.04     56.81 o 
   2   6 -12      569.38      505.98     55.41 o 
   2   6 -12      569.38      534.12     61.55 o 
  -2  -6  12      569.38      433.22     52.39 o 
   2   6 -11      611.02      533.79     56.16 o 
   2   6 -11      611.02      636.95     59.83 o 
  -2  -6  11      611.02      540.69     50.02 o 
  -2  -6  11      611.02      458.77     52.17 o 
   2   6 -10     1320.10     1363.05     88.07 o 
   2   6 -10     1320.10     1312.39     86.02 o 
  -2  -6  10     1320.10     1207.94     77.50 o 
  -2  -6  10     1320.10     1250.84     88.07 o 
   2   6  -9     1476.03     1585.54     93.89 o 
   2   6  -9     1476.03     1609.90     86.13 o 
  -2  -6   9     1476.03     1437.10     88.71 o 
  -2  -6   9     1476.03     1343.22     84.40 o 
  -2  -6   9     1476.03     1475.91     92.27 o 
   2   6  -8     1953.31     2047.54    115.88 o 
   2   6  -8     1953.31     2050.23    112.21 o 
   2   6  -8     1953.31     2073.19    103.37 o 
  -2  -6   8     1953.31     1958.29    103.70 o 
  -2  -6   8     1953.31     1948.48    114.26 o 
  -2  -6   8     1953.31     2214.30    107.90 o 
   2   6  -7     1881.53     2000.22    106.93 o 
   2   6  -7     1881.53     1957.64    117.60 o 
   2   6  -7     1881.53     2159.65    105.96 o 
  -2  -6   7     1881.53     1886.39    105.53 o 
  -2  -6   7     1881.53     1861.70    107.69 o 
  -2  -6   7     1881.53     2062.63    100.68 o 
   2   6  -6     1172.32     1157.60     61.66 o 
   2   6  -6     1172.32     1235.21     75.89 o 
   2   6  -6     1172.32     1180.23     62.63 o 
  -2  -6   6     1172.32     1133.77     66.51 o 
  -2  -6   6     1172.32     1275.20     72.65 o 
   2   6  -5      753.71      816.75     47.64 o 
   2   6  -5      753.71      862.13     53.47 o 
   2   6  -5      753.71      758.33     46.24 o 
  -2  -6   5      753.71      825.59     51.74 o 
  -2  -6   5      753.71      724.16     50.99 o 
  -2  -6   5      753.71      755.85     47.86 o 
   2   6  -4     2195.45     2212.03    102.08 o 
   2   6  -4     2195.45     2359.17    109.09 o 
   2   6  -4     2195.45     2245.45     91.19 o 
   2   6  -4     2195.45     2121.92     94.00 o 
  -2  -6   4     2195.45     2313.68    111.89 o 
  -2  -6   4     2195.45     2152.64    107.25 o 
  -2  -6   4     2195.45     2358.09    104.88 o 
   2   6  -3     3031.26     3214.41    140.78 o 
   2   6  -3     3031.26     3499.95    158.46 o 
   2   6  -3     3031.26     3138.30    123.42 o 
  -2  -6   3     3031.26     3221.84    153.82 o 
  -2  -6   3     3031.26     2986.64    146.81 o 
  -2  -6   3     3031.26     3358.09    141.21 o 
   2   6  -2     4070.27     4429.56    170.31 o 
   2   6  -2     4070.27     4459.85    188.21 o 
   2   6  -2     4070.27     4073.63    158.78 o 
   2   6  -2     4070.27     4213.11    183.46 o 
  -2  -6   2     4070.27     4232.19    187.24 o 
  -2  -6   2     4070.27     4200.72    191.66 o 
  -2  -6   2     4070.27     4203.84    159.53 o 
   2   6  -1     2060.99     2106.50    102.08 o 
   2   6  -1     2060.99     2216.56    107.36 o 
   2   6  -1     2060.99     2122.67     85.05 o 
   2   6  -1     2060.99     2201.90     91.09 o 
  -2  -6   1     2060.99     1958.93    104.45 o 
  -2  -6   1     2060.99     2086.56    105.75 o 
  -2  -6   1     2060.99     2187.56     84.73 o 
   2   6   0      673.91      781.72     48.51 o 
   2   6   0      673.91      706.91     47.64 o 
   2   6   0      673.91      781.72     41.39 o 
   2   6   0      673.91      773.31     41.28 o 
  -2  -6   0      673.91      674.46     51.42 o 
  -2  -6   0      673.91      754.23     50.34 o 
  -2  -6   0      673.91      722.97     42.79 o 
   2   6   1     1922.90     1983.30     96.69 o 
   2   6   1     1922.90     2018.44    108.22 o 
   2   6   1     1922.90     1828.61     75.02 o 
   2   6   1     1922.90     1989.01     82.35 o 
  -2  -6  -1     1922.90     1766.95    105.31 o 
  -2  -6  -1     1922.90     1859.01     98.52 o 
  -2  -6  -1     1922.90     1902.34     77.50 o 
   2   6   2     1137.62     1200.39     61.66 o 
   2   6   2     1137.62     1337.50     64.89 o 
   2   6   2     1137.62     1227.12     54.76 o 
   2   6   2     1137.62     1257.84     57.67 o 
  -2  -6  -2     1137.62     1134.53     68.66 o 
  -2  -6  -2     1137.62     1238.98     68.02 o 
  -2  -6  -2     1137.62     1119.44     60.15 o 
  -2  -6  -2     1137.62     1195.32     62.95 o 
   2   6   3     1473.55     1429.56     87.74 o 
   2   6   3     1473.55     1501.13     75.13 o 
   2   6   3     1473.55     1487.01     66.62 o 
  -2  -6  -3     1473.55     1504.04     82.57 o 
  -2  -6  -3     1473.55     1413.17     86.77 o 
  -2  -6  -3     1473.55     1348.82     80.09 o 
  -2  -6  -3     1473.55     1441.31     73.84 o 
   2   6   4      683.57      718.01     47.86 o 
   2   6   4      683.57      769.86     54.76 o 
  -2  -6  -4      683.57      644.93     51.96 o 
  -2  -6  -4      683.57      652.04     46.03 o 
  -2  -6  -4      683.57      579.18     45.38 o 
  -2  -6  -4      683.57      650.64     49.15 o 
   2   6   5      269.05      239.41     32.01 o 
   2   6   5      269.05      249.00     34.93 o 
  -2  -6  -5      269.05      197.91     36.76 o 
  -2  -6  -5      269.05      265.17     32.88 o 
  -2  -6  -5      269.05      164.82     23.50 o 
  -2  -6  -5      269.05      248.14     31.80 o 
   2   6   6      518.13      527.65     40.21 o 
   2   6   6      518.13      524.31     45.70 o 
  -2  -6  -6      518.13      481.30     54.44 o 
  -2  -6  -6      518.13      527.54     43.76 o 
  -2  -6  -6      518.13      371.35     33.09 o 
  -2  -6  -6      518.13      531.64     49.69 o 
   2   6   7      472.07      468.79     45.49 o 
  -2  -6  -7      472.07      439.69     47.32 o 
  -2  -6  -7      472.07      486.04     47.21 o 
  -2  -6  -7      472.07      444.76     30.72 o 
  -2  -6  -7      472.07      479.57     51.09 o 
   2   6   8      694.52      697.75     56.38 o 
  -2  -6  -8      694.52      668.75     64.03 o 
  -2  -6  -8      694.52      671.55     57.24 o 
  -2  -6  -8      694.52      560.85     33.95 o 
   2   6   9      596.19      478.71     53.57 o 
  -2  -6  -9      596.19      710.25     81.60 o 
   2   6  10      216.93      146.71     43.55 o 
  -2  -6 -10      216.93      168.37     47.54 o 
   2   7 -12      377.44      306.67     48.08 o 
   2   7 -12      377.44      372.21     61.12 o 
  -2  -7  12      377.44      301.39     51.09 o 
   2   7 -11      235.59      151.67     39.67 o 
   2   7 -11      235.59      190.58     52.71 o 
  -2  -7  11      235.59      173.01     46.24 o 
  -2  -7  11      235.59      227.12     44.95 o 
   2   7 -10      539.44      517.84     55.62 o 
   2   7 -10      539.44      551.26     55.84 o 
  -2  -7  10      539.44      488.41     53.57 o 
  -2  -7  10      539.44      508.46     50.99 o 
   2   7  -9     1111.67     1126.34     81.49 o 
   2   7  -9     1111.67     1205.67     82.89 o 
  -2  -7   9     1111.67      974.35     75.99 o 
   2   7  -8     1399.29     1441.85     93.67 o 
   2   7  -8     1399.29     1464.70     82.79 o 
  -2  -7   8     1399.29     1254.29     88.18 o 
  -2  -7   8     1399.29     1294.92     84.94 o 
  -2  -7   8     1399.29     1775.04     95.83 o 
   2   7  -7      825.03      755.31     52.39 o 
   2   7  -7      825.03      794.55     64.03 o 
   2   7  -7      825.03      847.26     53.03 o 
  -2  -7   7      825.03      791.96     61.55 o 
  -2  -7   7      825.03      789.16     57.99 o 
  -2  -7   7      825.03      823.44     57.99 o 
   2   7  -6      662.69      652.47     49.05 o 
   2   7  -6      662.69      702.81     54.76 o 
   2   7  -6      662.69      763.50     54.54 o 
   2   7  -6      662.69      705.83     50.88 o 
  -2  -7   6      662.69      650.64     49.59 o 
  -2  -7   6      662.69      642.67     51.53 o 
  -2  -7   6      662.69      713.05     51.20 o 
   2   7  -5     1785.01     1784.09     95.61 o 
   2   7  -5     1785.01     1889.95    103.59 o 
   2   7  -5     1785.01     1831.63     95.72 o 
   2   7  -5     1785.01     1882.51     93.56 o 
  -2  -7   5     1785.01     1731.38     93.89 o 
  -2  -7   5     1785.01     1647.73     84.83 o 
  -2  -7   5     1785.01     1899.76     87.42 o 
   2   7  -4     4025.04     4303.88    196.40 o 
   2   7  -4     4025.04     4330.82    204.59 o 
   2   7  -4     4025.04     4168.92    161.80 o 
  -2  -7   4     4025.04     4014.13    190.15 o 
  -2  -7   4     4025.04     3927.89    190.47 o 
  -2  -7   4     4025.04     4501.68    174.19 o 
   2   7  -3     3114.13     3402.94    162.12 o 
   2   7  -3     3114.13     3417.92    171.18 o 
   2   7  -3     3114.13     3310.99    135.07 o 
  -2  -7   3     3114.13     3201.90    162.01 o 
  -2  -7   3     3114.13     3227.99    169.02 o 
  -2  -7   3     3114.13     3393.77    135.17 o 
   2   7  -2     2100.26     2297.19    115.88 o 
   2   7  -2     2100.26     2410.48    117.71 o 
   2   7  -2     2100.26     2200.93     90.87 o 
   2   7  -2     2100.26     2384.72    113.18 o 
  -2  -7   2     2100.26     2178.62    114.91 o 
  -2  -7   2     2100.26     2196.40    121.05 o 
  -2  -7   2     2100.26     2343.22    103.05 o 
   2   7  -1     1494.79     1659.27     90.01 o 
   2   7  -1     1494.79     1677.16     91.52 o 
   2   7  -1     1494.79     1589.63     75.13 o 
   2   7  -1     1494.79     1649.35     83.43 o 
  -2  -7   1     1494.79     1676.19     94.32 o 
  -2  -7   1     1494.79     1615.72     93.56 o 
  -2  -7   1     1494.79     1570.77     76.53 o 
   2   7   0     1749.80     1842.30     87.31 o 
   2   7   0     1749.80     1802.85    105.85 o 
   2   7   0     1749.80     1721.25     76.43 o 
   2   7   0     1749.80     1891.78     87.42 o 
  -2  -7   0     1749.80     1729.76    104.88 o 
  -2  -7   0     1749.80     1820.63     92.70 o 
  -2  -7   0     1749.80     1795.73     93.78 o 
   2   7   1     2512.36     2884.34    140.24 o 
   2   7   1     2512.36     2782.80    132.59 o 
   2   7   1     2512.36     2596.32    109.52 o 
   2   7   1     2512.36     2870.22    111.46 o 
  -2  -7  -1     2512.36     2655.82    143.80 o 
  -2  -7  -1     2512.36     2675.33    142.93 o 
  -2  -7  -1     2512.36     2584.68    132.37 o 
   2   7   2     1433.17     1467.72     88.61 o 
   2   7   2     1433.17     1489.06     88.93 o 
   2   7   2     1433.17     1389.03     63.92 o 
   2   7   2     1433.17     1413.82     64.89 o 
  -2  -7  -2     1433.17     1372.32     87.96 o 
  -2  -7  -2     1433.17     1429.77     87.64 o 
  -2  -7  -2     1433.17     1212.25     76.21 o 
   2   7   3     2193.90     2369.95    119.44 o 
   2   7   3     2193.90     2479.47    122.56 o 
   2   7   3     2193.90     2440.34    103.59 o 
  -2  -7  -3     2193.90     2300.21    122.56 o 
  -2  -7  -3     2193.90     2230.79    103.27 o 
  -2  -7  -3     2193.90     1821.82    116.31 o 
  -2  -7  -3     2193.90     2219.58    118.90 o 
   2   7   4     1721.71     1721.68    102.30 o 
   2   7   4     1721.71     1726.10    109.09 o 
  -2  -7  -4     1721.71     1592.65     99.17 o 
  -2  -7  -4     1721.71     1710.25     85.37 o 
  -2  -7  -4     1721.71     1505.77     93.56 o 
  -2  -7  -4     1721.71     1775.04     96.26 o 
   2   7   5      918.74      967.77     58.75 o 
   2   7   5      918.74      848.66     64.68 o 
  -2  -7  -5      918.74      882.40     64.68 o 
  -2  -7  -5      918.74      924.87     62.30 o 
  -2  -7  -5      918.74      802.85     48.40 o 
  -2  -7  -5      918.74      871.19     69.20 o 
   2   7   6      579.70      600.95     50.12 o 
  -2  -7  -6      579.70      610.22     53.90 o 
  -2  -7  -6      579.70      573.35     50.99 o 
  -2  -7  -6      579.70      466.85     40.31 o 
  -2  -7  -6      579.70      548.13     51.96 o 
   2   7   7      443.51      420.61     48.29 o 
  -2  -7  -7      443.51      417.48     51.96 o 
  -2  -7  -7      443.51      453.70     51.74 o 
  -2  -7  -7      443.51      286.41     31.15 o 
   2   7   8      948.29      992.78     76.53 o 
  -2  -7  -8      948.29      848.12     74.81 o 
   2   7   9      848.40      913.55     74.05 o 
  -2  -7  -9      848.40      682.33     70.07 o 
   2   8 -11       78.41       60.36     46.78 o 
   2   8 -11       78.41       86.88     50.45 o 
  -2  -8  11       78.41       72.44     43.01 o 
   2   8 -10      164.35      135.60     40.64 o 
   2   8 -10      164.35      173.22     44.30 o 
  -2  -8  10      164.35       61.98     45.06 o 
  -2  -8  10      164.35      173.12     43.66 o 
   2   8  -9      559.21      566.24     52.82 o 
   2   8  -9      559.21      471.06     51.63 o 
  -2  -8   9      559.21      443.25     54.87 o 
  -2  -8   9      559.21      525.82     48.18 o 
   2   8  -8      886.78      883.15     68.56 o 
   2   8  -8      886.78      915.38     70.82 o 
  -2  -8   8      886.78      786.79     61.66 o 
  -2  -8   8      886.78      889.41     64.57 o 
   2   8  -7      708.28      637.06     58.32 o 
   2   8  -7      708.28      642.45     54.22 o 
  -2  -8   7      708.28      645.14     56.81 o 
  -2  -8   7      708.28      700.34     58.32 o 
   2   8  -6      639.86      638.03     51.96 o 
   2   8  -6      639.86      632.10     54.33 o 
   2   8  -6      639.86      747.76     48.29 o 
   2   8  -6      639.86      661.31     50.34 o 
  -2  -8   6      639.86      582.09     51.74 o 
  -2  -8   6      639.86      659.16     53.57 o 
  -2  -8   6      639.86      698.50     54.44 o 
   2   8  -5      299.98      283.82     32.98 o 
   2   8  -5      299.98      283.17     36.87 o 
   2   8  -5      299.98      291.04     32.34 o 
  -2  -8   5      299.98      290.18     41.18 o 
  -2  -8   5      299.98      263.12     35.46 o 
  -2  -8   5      299.98      309.69     40.31 o 
   2   8  -4      449.59      566.99     42.79 o 
   2   8  -4      449.59      476.23     43.66 o 
   2   8  -4      449.59      401.10     36.11 o 
  -2  -8   4      449.59      470.09     49.80 o 
  -2  -8   4      449.59      479.79     43.66 o 
  -2  -8   4      449.59      413.50     40.96 o 
   2   8  -3     1989.15     2121.81    120.19 o 
   2   8  -3     1989.15     2264.42    126.33 o 
   2   8  -3     1989.15     2297.41     96.48 o 
   2   8  -3     1989.15     2093.78    119.65 o 
  -2  -8   3     1989.15     2059.72    104.67 o 
  -2  -8   3     1989.15     2127.85    126.12 o 
  -2  -8   3     1989.15     2186.16    111.89 o 
   2   8  -2     3600.00     3974.78    172.25 o 
   2   8  -2     3600.00     4044.42    202.33 o 
   2   8  -2     3600.00     4096.91    162.66 o 
   2   8  -2     3600.00     3797.79    177.97 o 
  -2  -8   2     3600.00     3641.48    171.39 o 
  -2  -8   2     3600.00     3711.55    176.57 o 
  -2  -8   2     3600.00     3735.37    165.89 o 
   2   8  -1     2879.52     3318.53    167.30 o 
   2   8  -1     2879.52     3379.98    176.13 o 
   2   8  -1     2879.52     3188.54    131.29 o 
   2   8  -1     2879.52     3267.22    144.12 o 
  -2  -8   1     2879.52     3148.98    166.00 o 
  -2  -8   1     2879.52     3070.61    166.43 o 
  -2  -8   1     2879.52     3079.34    161.04 o 
   2   8   0      819.74      848.12     56.59 o 
   2   8   0      819.74      889.41     68.02 o 
   2   8   0      819.74      969.93     54.65 o 
   2   8   0      819.74      900.83     51.20 o 
  -2  -8   0      819.74      904.07     60.69 o 
  -2  -8   0      819.74      872.05     58.32 o 
  -2  -8   0      819.74      752.94     57.35 o 
   2   8   1      302.03      361.86     35.46 o 
   2   8   1      302.03      311.52     39.34 o 
   2   8   1      302.03      337.93     29.54 o 
   2   8   1      302.03      383.96     32.45 o 
  -2  -8  -1      302.03      471.81     43.98 o 
  -2  -8  -1      302.03      330.82     37.30 o 
  -2  -8  -1      302.03      225.83     32.66 o 
   2   8   2     1314.61     1253.10     88.61 o 
   2   8   2     1314.61     1392.59     89.15 o 
   2   8   2     1314.61     1406.60     70.82 o 
  -2  -8  -2     1314.61     1241.57     79.12 o 
  -2  -8  -2     1314.61     1226.58     86.02 o 
  -2  -8  -2     1314.61     1247.28     80.95 o 
   2   8   3     2511.46     2742.49    137.54 o 
   2   8   3     2511.46     2815.35    158.35 o 
   2   8   3     2511.46     2855.02    118.68 o 
  -2  -8  -3     2511.46     2628.12    137.65 o 
  -2  -8  -3     2511.46     2445.19    129.57 o 
  -2  -8  -3     2511.46     2302.47    138.62 o 
   2   8   4     2004.99     2007.01    115.23 o 
  -2  -8  -4     2004.99     1947.62    110.92 o 
  -2  -8  -4     2004.99     1859.33    103.05 o 
  -2  -8  -4     2004.99     1724.81     96.80 o 
  -2  -8  -4     2004.99     1917.22    102.84 o 
   2   8   5     1251.09     1284.25     92.27 o 
  -2  -8  -5     1251.09     1103.48     87.31 o 
  -2  -8  -5     1251.09     1193.71     90.55 o 
  -2  -8  -5     1251.09      969.93     79.98 o 
  -2  -8  -5     1251.09     1257.09     77.93 o 
   2   8   6      830.24      926.81     69.63 o 
  -2  -8  -6      830.24      781.83     71.14 o 
  -2  -8  -6      830.24      867.31     67.16 o 
  -2  -8  -6      830.24      589.52     50.88 o 
   2   8   7     1026.34     1088.61     75.99 o 
  -2  -8  -7     1026.34      977.58     78.47 o 
   2   8   8      932.15      926.38     76.96 o 
  -2  -8  -8      932.15      921.42     81.06 o 
   2   8   9      560.79      511.16     65.00 o 
  -2  -8  -9      560.79      419.64     63.38 o 
   2   9 -11       69.14       -0.75     47.86 o 
   2   9 -11       69.14       14.66     61.23 o 
  -2  -9  11       69.14       89.68     55.30 o 
   2   9 -10       72.72      113.72     41.72 o 
   2   9 -10       72.72       78.47     44.63 o 
  -2  -9  10       72.72       51.53     40.21 o 
   2   9  -9      335.99      319.18     47.64 o 
   2   9  -9      335.99      310.55     48.40 o 
  -2  -9   9      335.99      321.44     46.14 o 
   2   9  -8      537.31      540.80     52.28 o 
   2   9  -8      537.31      488.09     53.90 o 
  -2  -9   8      537.31      439.04     52.82 o 
  -2  -9   8      537.31      482.27     49.15 o 
   2   9  -7      331.37      293.74     38.05 o 
   2   9  -7      331.37      330.71     44.20 o 
  -2  -9   7      331.37      333.08     49.48 o 
  -2  -9   7      331.37      257.30     41.18 o 
   2   9  -6      259.90      219.47     36.22 o 
   2   9  -6      259.90      212.46     34.28 o 
  -2  -9   6      259.90      214.72     40.85 o 
  -2  -9   6      259.90      213.00     36.97 o 
   2   9  -5      210.28      206.53     32.66 o 
   2   9  -5      210.28      218.93     24.68 o 
   2   9  -5      210.28      307.00     37.08 o 
  -2  -9   5      210.28      219.68     44.95 o 
  -2  -9   5      210.28      164.06     32.66 o 
  -2  -9   5      210.28      175.49     32.77 o 
   2   9  -4      614.65      604.94     53.03 o 
   2   9  -4      614.65      617.23     54.33 o 
   2   9  -4      614.65      583.70     52.93 o 
   2   9  -4      614.65      584.13     51.31 o 
  -2  -9   4      614.65      591.79     57.02 o 
  -2  -9   4      614.65      490.57     48.94 o 
  -2  -9   4      614.65      569.37     52.28 o 
   2   9  -3     1225.17     1412.20     91.62 o 
   2   9  -3     1225.17     1310.77     93.13 o 
   2   9  -3     1225.17     1435.60     72.33 o 
   2   9  -3     1225.17     1388.71     84.94 o 
  -2  -9   3     1225.17     1208.69     79.77 o 
  -2  -9   3     1225.17     1216.34     85.70 o 
  -2  -9   3     1225.17     1277.57     78.58 o 
   2   9  -2      684.57      850.49     60.47 o 
   2   9  -2      684.57      741.40     64.35 o 
   2   9  -2      684.57      753.48     52.50 o 
   2   9  -2      684.57      681.79     50.56 o 
  -2  -9   2      684.57      739.57     63.49 o 
  -2  -9   2      684.57      704.97     58.75 o 
  -2  -9   2      684.57      648.49     54.54 o 
   2   9  -1      422.22      504.04     43.87 o 
   2   9  -1      422.22      435.92     46.78 o 
   2   9  -1      422.22      512.56     42.15 o 
   2   9  -1      422.22      422.77     37.30 o 
  -2  -9   1      422.22      396.46     45.81 o 
  -2  -9   1      422.22      504.91     49.05 o 
  -2  -9   1      422.22      341.92     44.84 o 
   2   9   0      302.62      398.41     40.75 o 
   2   9   0      302.62      343.75     44.09 o 
   2   9   0      302.62      330.50     31.69 o 
   2   9   0      302.62      385.04     35.90 o 
  -2  -9   0      302.62      413.07     45.92 o 
  -2  -9   0      302.62      361.11     44.20 o 
  -2  -9   0      302.62      268.08     37.62 o 
   2   9   1      435.82      480.33     44.30 o 
   2   9   1      435.82      464.81     51.09 o 
   2   9   1      435.82      450.58     37.73 o 
   2   9   1      435.82      452.30     36.22 o 
  -2  -9  -1      435.82      436.03     47.54 o 
  -2  -9  -1      435.82      477.74     48.61 o 
  -2  -9  -1      435.82      352.49     39.67 o 
   2   9   2     1209.34     1373.29     92.81 o 
   2   9   2     1209.34     1399.70     77.40 o 
  -2  -9  -2     1209.34     1272.83     84.73 o 
  -2  -9  -2     1209.34     1265.82     86.77 o 
  -2  -9  -2     1209.34      997.31     79.44 o 
   2   9   3     1119.88     1145.42     82.89 o 
   2   9   3     1119.88     1206.86     74.49 o 
  -2  -9  -3     1119.88      988.25     79.44 o 
  -2  -9  -3     1119.88     1168.70     76.86 o 
  -2  -9  -3     1119.88      916.35     69.96 o 
   2   9   4     1238.97     1321.12     90.65 o 
  -2  -9  -4     1238.97     1251.48     94.10 o 
  -2  -9  -4     1238.97     1233.91     88.18 o 
  -2  -9  -4     1238.97      958.07     79.01 o 
   2   9   5      999.97      942.87     73.52 o 
  -2  -9  -5      999.97      924.33     72.76 o 
  -2  -9  -5      999.97      804.90     55.08 o 
  -2  -9  -5      999.97      796.92     68.45 o 
   2   9   6      453.10      338.36     46.67 o 
  -2  -9  -6      453.10      370.92     53.36 o 
   2   9   7      496.97      430.31     55.73 o 
  -2  -9  -7      496.97      432.04     63.17 o 
   2   9   8      551.55      471.60     62.74 o 
  -2  -9  -8      551.55      400.78     66.83 o 
   2  10  -9      488.05      467.61     57.78 o 
   2  10  -9      488.05      523.77     60.80 o 
  -2 -10   9      488.05      409.83     55.51 o 
   2  10  -8      616.98      588.55     60.90 o 
   2  10  -8      616.98      631.56     62.20 o 
  -2 -10   8      616.98      536.06     60.15 o 
   2  10  -7      568.18      538.43     58.75 o 
   2  10  -7      568.18      596.64     62.74 o 
  -2 -10   7      568.18      454.35     58.75 o 
  -2 -10   7      568.18      507.17     52.39 o 
   2  10  -6      218.70      211.17     38.91 o 
   2  10  -6      218.70      247.60     28.57 o 
   2  10  -6      218.70      195.54     41.28 o 
  -2 -10   6      218.70      182.28     44.52 o 
  -2 -10   6      218.70      197.69     40.53 o 
   2  10  -5      148.90      100.68     29.75 o 
   2  10  -5      148.90      151.88     24.36 o 
   2  10  -5      148.90      154.36     35.57 o 
   2  10  -5      148.90      150.16     31.15 o 
  -2 -10   5      148.90      117.50     41.72 o 
  -2 -10   5      148.90      143.37     38.70 o 
   2  10  -4      330.32      428.70     44.95 o 
   2  10  -4      330.32      406.71     44.30 o 
   2  10  -4      330.32      311.09     39.45 o 
  -2 -10   4      330.32      248.90     48.29 o 
  -2 -10   4      330.32      330.71     40.85 o 
   2  10  -3      768.51      762.32     63.71 o 
   2  10  -3      768.51      807.37     59.07 o 
   2  10  -3      768.51      830.66     63.27 o 
  -2 -10   3      768.51      712.41     60.90 o 
  -2 -10   3      768.51      823.54     61.98 o 
   2  10  -2      837.64      869.36     67.69 o 
   2  10  -2      837.64      758.33     58.42 o 
   2  10  -2      837.64      844.89     63.60 o 
  -2 -10   2      837.64      717.47     70.93 o 
  -2 -10   2      837.64      916.14     61.01 o 
  -2 -10   2      837.64      767.92     73.73 o 
   2  10  -1      365.29      419.75     47.21 o 
   2  10  -1      365.29      392.26     43.01 o 
   2  10  -1      365.29      367.47     37.40 o 
  -2 -10   1      365.29      332.44     48.40 o 
  -2 -10   1      365.29      412.20     45.49 o 
  -2 -10   1      365.29      349.68     47.75 o 
   2  10   0       95.13      163.63     34.71 o 
   2  10   0       95.13      130.75     31.80 o 
   2  10   0       95.13       88.93     25.12 o 
  -2 -10   0       95.13      131.08     38.70 o 
  -2 -10   0       95.13       70.39     34.71 o 
  -2 -10   0       95.13       62.74     32.34 o 
   2  10   1      104.96      167.30     33.09 o 
   2  10   1      104.96      114.26     26.63 o 
   2  10   1      104.96      133.66     28.78 o 
  -2 -10  -1      104.96      -11.43     38.59 o 
  -2 -10  -1      104.96       95.94     38.27 o 
  -2 -10  -1      104.96       87.96     31.48 o 
   2  10   2      365.09      470.63     50.02 o 
   2  10   2      365.09      459.85     45.27 o 
  -2 -10  -2      365.09      326.83     52.28 o 
  -2 -10  -2      365.09      317.99     44.95 o 
  -2 -10  -2      365.09      303.01     41.72 o 
   2  10   3      596.38      633.61     55.73 o 
  -2 -10  -3      596.38      512.77     59.61 o 
  -2 -10  -3      596.38      625.20     63.27 o 
  -2 -10  -3      596.38      346.66     47.11 o 
   2  10   4      762.81      737.20     71.14 o 
  -2 -10  -4      762.81      657.65     66.08 o 
  -2 -10  -4      762.81      540.59     54.22 o 
   2  10   5      445.39      333.41     49.69 o 
  -2 -10  -5      445.39      354.10     58.75 o 
   2  10   6      233.03      178.72     44.84 o 
  -2 -10  -6      233.03      189.29     52.17 o 
   2  11  -8      919.84     1008.52     83.00 o 
   2  11  -8      919.84     1045.81     92.92 o 
  -2 -11   8      919.84      735.26     77.61 o 
   2  11  -7     1031.15     1011.86     88.71 o 
   2  11  -7     1031.15     1120.73     92.06 o 
  -2 -11   7     1031.15      889.08     82.57 o 
   2  11  -6      434.38      494.45     61.01 o 
   2  11  -6      434.38      455.00     57.89 o 
  -2 -11   6      434.38      478.82     57.13 o 
   2  11  -5      422.44      353.56     52.28 o 
   2  11  -5      422.44      422.77     41.39 o 
   2  11  -5      422.44      338.69     44.95 o 
   2  11  -5      422.44      377.17     47.11 o 
  -2 -11   5      422.44      373.50     59.29 o 
  -2 -11   5      422.44      328.99     49.15 o 
   2  11  -4      465.72      504.91     59.39 o 
   2  11  -4      465.72      485.50     53.68 o 
  -2 -11   4      465.72      399.38     56.59 o 
  -2 -11   4      465.72      434.95     51.42 o 
   2  11  -3      637.52      576.16     61.66 o 
   2  11  -3      637.52      660.13     55.41 o 
   2  11  -3      637.52      654.85     57.89 o 
  -2 -11   3      637.52      471.70     60.47 o 
  -2 -11   3      637.52      591.57     59.29 o 
   2  11  -2      816.77      860.09     75.35 o 
   2  11  -2      816.77     1040.86     73.19 o 
   2  11  -2      816.77      921.10     68.02 o 
  -2 -11   2      816.77      640.62     67.69 o 
  -2 -11   2      816.77      815.78     66.29 o 
   2  11  -1      469.42      505.55     53.57 o 
   2  11  -1      469.42      556.11     52.17 o 
   2  11  -1      469.42      567.86     51.42 o 
  -2 -11   1      469.42      402.82     54.11 o 
  -2 -11   1      469.42      465.99     57.78 o 
   2  11   0      297.72      250.94     34.82 o 
   2  11   0      297.72      327.80     45.38 o 
   2  11   0      297.72      320.15     38.70 o 
  -2 -11   0      297.72      214.72     51.53 o 
  -2 -11   0      297.72      221.19     35.57 o 
   2  11   1      187.38      174.19     42.26 o 
   2  11   1      187.38      242.54     31.58 o 
  -2 -11  -1      187.38      237.15     47.32 o 
   2  11   2      222.13      220.98     47.97 o 
   2  11   2      222.13      231.86     34.28 o 
  -2 -11  -2      222.13      240.06     50.45 o 
  -2 -11  -2      222.13      172.90     41.61 o 
   2  11   3      647.80      609.36     69.20 o 
  -2 -11  -3      647.80      505.66     68.34 o 
   2  11   4      697.82      705.83     70.28 o 
  -2 -11  -4      697.82      631.46     70.28 o 
   2  11   5      238.62      170.53     46.03 o 
  -2 -11  -5      238.62      296.54     62.20 o 
   2  12  -6      628.14      552.44     66.19 o 
   2  12  -6      628.14      617.33     68.88 o 
   2  12  -6      628.14      549.96     59.72 o 
  -2 -12   6      628.14      596.96     64.68 o 
   2  12  -5      738.04      787.97     71.68 o 
   2  12  -5      738.04      691.39     73.30 o 
   2  12  -5      738.04      688.37     61.55 o 
  -2 -12   5      738.04      643.20     74.70 o 
   2  12  -4      599.62      581.01     66.19 o 
   2  12  -4      599.62      702.38     69.53 o 
   2  12  -4      599.62      618.95     58.64 o 
  -2 -12   4      599.62      470.84     60.58 o 
   2  12  -3      601.43      593.08     61.23 o 
   2  12  -3      601.43      642.02     66.40 o 
   2  12  -3      601.43      649.56     63.81 o 
  -2 -12   3      601.43      415.76     62.84 o 
   2  12  -2      745.29      707.56     81.71 o 
   2  12  -2      745.29      878.63     71.47 o 
   2  12  -2      745.29      809.31     69.85 o 
  -2 -12   2      745.29      678.67     77.72 o 
   2  12  -1      721.11      797.03     75.78 o 
   2  12  -1      721.11      772.66     68.99 o 
   2  12  -1      721.11      898.03     69.63 o 
  -2 -12   1      721.11      718.01     73.30 o 
   2  12   0      662.11      676.62     71.14 o 
   2  12   0      662.11      705.94     62.20 o 
  -2 -12   0      662.11      608.71     70.28 o 
   2  12   1      512.67      622.83     68.77 o 
   2  12   1      512.67      492.08     52.93 o 
  -2 -12  -1      512.67      367.25     61.44 o 
   2  12   2      514.77      394.52     60.47 o 
   2  12   2      514.77      506.95     54.97 o 
  -2 -12  -2      514.77      490.57     63.71 o 
   2  12   3      618.31      626.93     76.21 o 
  -2 -12  -3      618.31      577.13     73.08 o 
   3 -13  -4      435.01      249.43     51.53 o 
  -3  13   4      435.01      246.09     54.00 o 
   3 -13  -3      375.96      284.79     51.74 o 
  -3  13   3      375.96      302.04     49.26 o 
   3 -13  -2      296.80      174.95     50.12 o 
  -3  13   2      296.80      217.74     48.51 o 
   3 -13  -1      521.37      311.63     56.59 o 
  -3  13   1      521.37      505.12     61.55 o 
   3 -13   0      915.62      601.06     70.28 o 
  -3  13   0      915.62      988.25     97.23 o 
   3 -13   1     1103.30      792.93     86.02 o 
  -3  13  -1     1103.30     1130.65    103.91 o 
   3 -13   2      704.93      530.56     66.83 o 
  -3  13  -2      704.93      769.65     82.14 o 
   3 -13   3      432.86      303.76     53.47 o 
  -3  13  -3      432.86      428.16     58.96 o 
   3 -12  -6      391.89      252.78     56.16 o 
  -3  12   6      391.89      424.60     60.26 o 
   3 -12  -5      335.36      198.45     53.36 o 
  -3  12   5      335.36      342.68     52.50 o 
   3 -12  -4      200.34      166.97     43.66 o 
  -3  12   4      200.34      193.81     43.66 o 
  -3  12   4      200.34      111.24     39.56 o 
   3 -12  -3      229.42      121.16     44.63 o 
  -3  12   3      229.42      178.40     42.90 o 
  -3  12   3      229.42      192.30     43.33 o 
  -3  12   3      229.42      156.95     38.37 o 
   3 -12  -2      115.71      126.23     42.90 o 
  -3  12   2      115.71       68.99     36.22 o 
  -3  12   2      115.71       27.06     39.34 o 
   3 -12  -1      444.58      318.96     55.41 o 
  -3  12   1      444.58      426.43     58.75 o 
  -3  12   1      444.58      360.14     53.90 o 
   3 -12   0      558.02      514.39     57.56 o 
  -3  12   0      558.02      678.02     65.11 o 
  -3  12   0      558.02      533.04     65.86 o 
   3 -12   1      554.88      386.22     57.13 o 
  -3  12  -1      554.88      570.12     66.29 o 
  -3  12  -1      554.88      538.86     64.57 o 
   3 -12   2      447.95      302.15     52.60 o 
  -3  12  -2      447.95      445.83     54.22 o 
   3 -12   3      418.90      333.94     52.82 o 
  -3  12  -3      418.90      389.13     51.20 o 
   3 -12   4      725.37      606.99     67.48 o 
  -3  12  -4      725.37      750.67     78.69 o 
   3 -12   5      727.77      589.85     71.36 o 
  -3  12  -5      727.77      726.21     77.72 o 
   3 -11  -8      239.42      192.74     47.00 o 
  -3  11   8      239.42      263.66     52.71 o 
   3 -11  -7      152.95      129.68     46.78 o 
  -3  11   7      152.95      143.80     46.03 o 
   3 -11  -6      486.84      397.87     60.15 o 
  -3  11   6      486.84      674.79     59.29 o 
  -3  11   6      486.84      372.97     61.66 o 
  -3  11   5      731.57     1029.75     77.72 o 
  -3  11   5      731.57      753.15     71.36 o 
   3 -11  -4      615.23      472.78     53.25 o 
  -3  11   4      615.23      682.55     60.15 o 
  -3  11   4      615.23      581.12     59.29 o 
  -3  11   4      615.23      527.87     55.84 o 
   3 -11  -3      212.18      267.11     44.84 o 
  -3  11   3      212.18      227.55     37.08 o 
  -3  11   3      212.18      219.47     43.55 o 
   3 -11  -2       48.03       79.23     36.11 o 
  -3  11   2       48.03       59.39     29.32 o 
  -3  11   2       48.03       67.80     36.00 o 
  -3  11   2       48.03       44.30     24.90 o 
   3 -11  -1      290.26      298.48     42.90 o 
  -3  11   1      290.26      289.86     37.73 o 
  -3  11   1      290.26      288.78     42.58 o 
  -3  11   1      290.26      261.18     32.34 o 
   3 -11   0      423.88      419.96     47.75 o 
  -3  11   0      423.88      420.83     50.23 o 
  -3  11   0      423.88      505.01     53.03 o 
   3 -11   1      676.41      565.81     54.00 o 
  -3  11  -1      676.41      709.28     63.38 o 
  -3  11  -1      676.41      662.50     61.66 o 
   3 -11   2      541.26      454.57     55.19 o 
  -3  11  -2      541.26      584.89     58.53 o 
  -3  11  -2      541.26      464.37     55.30 o 
   3 -11   3      223.09      172.58     42.15 o 
  -3  11  -3      223.09      245.23     43.76 o 
  -3  11  -3      223.09      165.57     34.60 o 
   3 -11   4      188.03      119.00     43.23 o 
  -3  11  -4      188.03      167.19     43.23 o 
   3 -11   5      182.82      166.54     44.30 o 
  -3  11  -5      182.82      157.70     39.45 o 
   3 -11   6      418.18      396.03     53.14 o 
  -3  11  -6      418.18      435.70     59.50 o 
   3 -11   7      525.90      482.70     64.89 o 
  -3  11  -7      525.90      630.59     71.14 o 
  -3  10   9      692.36      860.30     73.62 o 
   3 -10  -8      404.40      276.28     47.97 o 
  -3  10   8      404.40      380.62     54.76 o 
   3 -10  -7      665.92      552.55     59.83 o 
  -3  10   7      665.92      686.00     64.14 o 
  -3  10   7      665.92      587.69     69.63 o 
   3 -10  -6     1163.01     1011.00     83.22 o 
  -3  10   6     1163.01     1282.10     95.29 o 
  -3  10   6     1163.01     1337.61     89.04 o 
   3 -10  -5     1484.43     1312.60     92.70 o 
  -3  10   5     1484.43     1607.31    112.86 o 
  -3  10   5     1484.43     1524.74    102.62 o 
  -3  10   5     1484.43     1195.00     91.30 o 
   3 -10  -4     1262.15     1152.10     77.40 o 
  -3  10   4     1262.15     1363.05     92.38 o 
  -3  10   4     1262.15     1390.75     89.68 o 
   3 -10  -3      433.00      370.92     41.39 o 
  -3  10   3      433.00      392.05     43.12 o 
  -3  10   3      433.00      451.22     45.38 o 
  -3  10   3      433.00      479.79     46.14 o 
   3 -10  -2      357.29      282.20     37.84 o 
  -3  10   2      357.29      370.16     41.28 o 
  -3  10   2      357.29      380.73     46.24 o 
   3 -10  -1      365.60      352.49     44.63 o 
   3 -10  -1      365.60      504.47     51.96 o 
  -3  10   1      365.60      381.27     45.49 o 
  -3  10   1      365.60      421.47     45.17 o 
   3 -10   0      998.03      825.59     66.72 o 
   3 -10   0      998.03      915.92     73.84 o 
  -3  10   0      998.03      933.17     78.90 o 
  -3  10   0      998.03     1050.77     70.93 o 
   3 -10   1     1535.36     1325.97     87.53 o 
   3 -10   1     1535.36     1578.53     91.62 o 
  -3  10  -1     1535.36     1427.30    103.81 o 
  -3  10  -1     1535.36     1628.22    101.11 o 
   3 -10   2      997.44      817.51     57.67 o 
   3 -10   2      997.44      868.06     69.31 o 
  -3  10  -2      997.44      986.31     78.04 o 
  -3  10  -2      997.44     1084.19     80.95 o 
   3 -10   3      338.59      286.30     47.75 o 
   3 -10   3      338.59      359.92     47.97 o 
  -3  10  -3      338.59      311.42     41.82 o 
  -3  10  -3      338.59      372.32     45.60 o 
   3 -10   4       78.36       46.24     35.57 o 
  -3  10  -4       78.36       47.97     29.75 o 
  -3  10  -4       78.36       63.49     32.98 o 
  -3  10  -4       78.36       89.15     12.83 o 
   3 -10   5      141.26      144.23     39.88 o 
  -3  10  -5      141.26      119.00     33.42 o 
  -3  10  -5      141.26       97.45     38.81 o 
   3 -10   6      312.94      235.42     43.33 o 
  -3  10  -6      312.94      325.43     48.18 o 
   3 -10   7      411.12      290.61     51.53 o 
  -3  10  -7      411.12      464.91     59.39 o 
   3 -10   8      197.86      157.59     52.28 o 
  -3  10  -8      197.86      199.74     49.15 o 
   3  -9 -10     1122.73      978.66     84.29 o 
  -3   9  10     1122.73     1298.27     99.06 o 
   3  -9  -9      795.69      759.62     66.62 o 
  -3   9   9      795.69      877.66     72.55 o 
  -3   9   9      795.69      627.36     71.04 o 
   3  -9  -8      462.77      384.82     48.08 o 
  -3   9   8      462.77      547.27     53.25 o 
  -3   9   8      462.77      475.59     53.25 o 
   3  -9  -7      869.00      791.96     62.84 o 
  -3   9   7      869.00      929.07     69.85 o 
  -3   9   7      869.00      925.84     70.93 o 
   3  -9  -6     1250.12     1074.16     76.10 o 
   3  -9  -6     1250.12     1280.05     56.27 o 
  -3   9   6     1250.12     1403.26     83.22 o 
  -3   9   6     1250.12     1272.50     79.66 o 
  -3   9   6     1250.12     1076.32     87.85 o 
   3  -9  -5     1955.36     2044.20    110.81 o 
  -3   9   5     1955.36     2192.41    115.99 o 
  -3   9   5     1955.36     1806.51    118.03 o 
   3  -9  -4     1749.29     1663.04    100.25 o 
   3  -9  -4     1749.29     1558.48    105.10 o 
   3  -9  -4     1749.29     1773.53    102.08 o 
  -3   9   4     1749.29     1846.83    118.57 o 
  -3   9   4     1749.29     1930.58    108.98 o 
   3  -9  -3     1179.88     1070.82     70.82 o 
   3  -9  -3     1179.88     1043.01     67.48 o 
   3  -9  -3     1179.88     1295.25     77.29 o 
  -3   9   3     1179.88     1168.91     74.59 o 
  -3   9   3     1179.88     1315.51     77.83 o 
  -3   9   3     1179.88     1234.67     85.26 o 
   3  -9  -2     1894.15     1754.02    106.50 o 
   3  -9  -2     1894.15     1738.28    102.19 o 
   3  -9  -2     1894.15     1897.17    112.00 o 
  -3   9   2     1894.15     2015.20    111.14 o 
  -3   9   2     1894.15     2064.68    112.54 o 
  -3   9   2     1894.15     1882.72    105.64 o 
   3  -9  -1     1137.85     1069.42     71.14 o 
   3  -9  -1     1137.85      946.54     66.72 o 
   3  -9  -1     1137.85     1161.15     85.48 o 
  -3   9   1     1137.85     1172.47     80.95 o 
  -3   9   1     1137.85     1196.08     72.87 o 
  -3   9   1     1137.85     1128.81     79.98 o 
   3  -9   0     2369.82     2250.19    114.26 o 
   3  -9   0     2369.82     2109.52    125.90 o 
   3  -9   0     2369.82     2386.44    139.27 o 
  -3   9   0     2369.82     2507.71    149.73 o 
  -3   9   0     2369.82     2524.85    134.85 o 
   3  -9   1     1814.97     1581.01     99.28 o 
   3  -9   1     1814.97     1788.19    106.93 o 
   3  -9   1     1814.97     1804.47    112.75 o 
  -3   9  -1     1814.97     1923.90    115.66 o 
  -3   9  -1     1814.97     1920.24    118.79 o 
   3  -9   2     1507.05     1320.47     86.99 o 
   3  -9   2     1507.05     1522.48     96.15 o 
   3  -9   2     1507.05     1619.17     88.93 o 
  -3   9  -2     1507.05     1631.56    103.81 o 
  -3   9  -2     1507.05     1656.68    101.22 o 
   3  -9   3      981.16      871.08     65.22 o 
   3  -9   3      981.16      893.61     75.02 o 
  -3   9  -3      981.16     1038.70     80.41 o 
  -3   9  -3      981.16     1135.50     75.78 o 
  -3   9  -3      981.16     1100.03     44.63 o 
   3  -9   4      345.49      312.28     42.58 o 
   3  -9   4      345.49      361.00     42.69 o 
  -3   9  -4      345.49      385.69     40.85 o 
  -3   9  -4      345.49      382.45     47.86 o 
  -3   9  -4      345.49      383.75     26.09 o 
   3  -9   5      631.34      512.88     50.23 o 
   3  -9   5      631.34      599.12     52.28 o 
  -3   9  -5      631.34      684.17     59.29 o 
  -3   9  -5      631.34      744.42     60.80 o 
  -3   9  -5      631.34      635.12     42.36 o 
   3  -9   6      652.55      645.36     57.67 o 
   3  -9   6      652.55      677.59     53.57 o 
  -3   9  -6      652.55      694.84     63.27 o 
  -3   9  -6      652.55      675.65     56.81 o 
  -3   9  -6      652.55      670.05     49.26 o 
   3  -9   7      839.97      748.20     70.39 o 
   3  -9   7      839.97      771.26     62.95 o 
  -3   9  -7      839.97      889.08     79.23 o 
  -3   9  -7      839.97      653.12     69.31 o 
  -3   9  -7      839.97      785.17     60.36 o 
   3  -9   8      343.05      344.62     53.57 o 
  -3   9  -8      343.05      461.25     54.44 o 
   3  -9   9      202.52      206.53     56.70 o 
  -3   9  -9      202.52      224.43     48.94 o 
   3  -8 -11      530.48      482.27     59.83 o 
  -3   8  11      530.48      527.33     58.21 o 
   3  -8 -10      427.82      406.92     55.41 o 
  -3   8  10      427.82      465.67     54.54 o 
   3  -8  -9      461.48      444.86     51.42 o 
  -3   8   9      461.48      471.49     51.42 o 
  -3   8   9      461.48      464.27     57.99 o 
   3  -8  -8      483.24      486.90     50.66 o 
  -3   8   8      483.24      517.52     48.94 o 
  -3   8   8      483.24      471.27     47.32 o 
   3  -8  -7      594.52      567.43     46.24 o 
  -3   8   7      594.52      673.28     50.66 o 
  -3   8   7      594.52      608.82     49.80 o 
  -3   8   7      594.52      526.90     62.74 o 
   3  -8  -6      845.25      785.06     62.74 o 
   3  -8  -6      845.25      833.35     58.64 o 
  -3   8   6      845.25      921.74     63.17 o 
  -3   8   6      845.25      973.27     61.87 o 
   3  -8  -5     1886.67     1714.57    107.58 o 
   3  -8  -5     1886.67     1776.55    106.61 o 
   3  -8  -5     1886.67     1859.98     68.77 o 
  -3   8   5     1886.67     2100.14    111.14 o 
  -3   8   5     1886.67     2030.94    109.30 o 
   3  -8  -4     2301.55     2094.65    112.86 o 
   3  -8  -4     2301.55     2354.00    109.95 o 
  -3   8   4     2301.55     2675.33    118.14 o 
  -3   8   4     2301.55     2534.34    119.97 o 
  -3   8   4     2301.55     2346.88    138.73 o 
   3  -8  -3     1514.31     1418.46     80.20 o 
   3  -8  -3     1514.31     1464.48     79.66 o 
  -3   8   3     1514.31     1737.53     88.82 o 
  -3   8   3     1514.31     1633.18     86.45 o 
  -3   8   3     1514.31     1534.55     98.31 o 
   3  -8  -2      743.87      676.41     52.39 o 
   3  -8  -2      743.87      692.47     52.82 o 
   3  -8  -2      743.87      668.75     55.41 o 
  -3   8   2      743.87      867.42     57.45 o 
  -3   8   2      743.87      777.73     55.08 o 
   3  -8  -1      908.11      820.20     57.35 o 
   3  -8  -1      908.11      825.81     56.81 o 
   3  -8  -1      908.11      833.03     59.39 o 
  -3   8   1      908.11      962.06     58.64 o 
  -3   8   1      908.11     1008.09     61.77 o 
  -3   8   1      908.11      884.66     55.30 o 
   3  -8   0     4033.82     3973.06    205.67 o 
   3  -8   0     4033.82     4015.85    198.77 o 
   3  -8   0     4033.82     4007.98    208.58 o 
  -3   8   0     4033.82     4440.99    209.44 o 
  -3   8   0     4033.82     4569.05    218.71 o 
   3  -8   1     4759.42     4434.20    205.13 o 
   3  -8   1     4759.42     4539.94    204.70 o 
   3  -8   1     4759.42     4798.22    209.55 o 
  -3   8  -1     4759.42     5048.73    237.25 o 
  -3   8  -1     4759.42     5044.85    233.48 o 
   3  -8   2     3086.68     2991.49    157.92 o 
   3  -8   2     3086.68     3001.30    150.70 o 
   3  -8   2     3086.68     3274.34    173.22 o 
  -3   8  -2     3086.68     3291.26    169.67 o 
  -3   8  -2     3086.68     3421.48    173.12 o 
   3  -8   3      827.93      726.31     54.00 o 
   3  -8   3      827.93      723.73     55.51 o 
   3  -8   3      827.93      838.74     63.38 o 
  -3   8  -3      827.93      889.30     64.03 o 
  -3   8  -3      827.93      904.28     63.17 o 
  -3   8  -3      827.93      916.57     41.28 o 
   3  -8   4      408.58      436.13     40.96 o 
   3  -8   4      408.58      386.22     38.70 o 
   3  -8   4      408.58      480.65     46.03 o 
  -3   8  -4      408.58      445.94     42.90 o 
  -3   8  -4      408.58      471.38     44.20 o 
  -3   8  -4      408.58      455.64     30.72 o 
   3  -8   5     1118.00      979.31     70.50 o 
   3  -8   5     1118.00      981.03     74.92 o 
  -3   8  -5     1118.00     1181.85     78.80 o 
  -3   8  -5     1118.00     1091.19     78.26 o 
  -3   8  -5     1118.00     1195.11     69.10 o 
   3  -8   6     1512.04     1340.84     88.39 o 
   3  -8   6     1512.04     1464.27     85.91 o 
  -3   8  -6     1512.04     1660.13    104.78 o 
  -3   8  -6     1512.04     1643.21     99.39 o 
  -3   8  -6     1512.04     1566.56     88.61 o 
   3  -8   7     1691.50     1543.50     96.04 o 
   3  -8   7     1691.50     1595.67    106.07 o 
  -3   8  -7     1691.50     1760.70    113.08 o 
  -3   8  -7     1691.50     1793.79    108.33 o 
  -3   8  -7     1691.50     1793.04    103.59 o 
   3  -8   8     1021.60      848.34     74.81 o 
   3  -8   8     1021.60      804.68     77.07 o 
  -3   8  -8     1021.60     1189.61     97.12 o 
  -3   8  -8     1021.60      851.25     80.09 o 
   3  -8   9      592.31      459.42     60.36 o 
  -3   8  -9      592.31      557.29     70.50 o 
   3  -8  10      245.65      239.95     57.89 o 
  -3   8 -10      245.65      209.12     49.37 o 
   3  -7 -12      142.82       47.86     45.38 o 
   3  -7 -12      142.82      152.20     45.70 o 
  -3   7  12      142.82      163.74     51.09 o 
   3  -7 -11      373.79      356.15     50.66 o 
   3  -7 -11      373.79      301.18     44.30 o 
  -3   7  11      373.79      341.27     49.80 o 
   3  -7 -10      678.82      645.04     61.23 o 
  -3   7  10      678.82      752.18     62.84 o 
  -3   7  10      678.82      682.87     58.42 o 
   3  -7  -9      667.43      582.19     58.21 o 
  -3   7   9      667.43      723.83     60.80 o 
  -3   7   9      667.43      756.06     61.23 o 
   3  -7  -8      172.38      144.55     30.18 o 
  -3   7   8      172.38      173.01     29.32 o 
  -3   7   8      172.38      165.03     29.10 o 
   3  -7  -7       58.29       76.53     27.81 o 
   3  -7  -7       58.29      109.30     28.89 o 
  -3   7   7       58.29      108.44     25.33 o 
  -3   7   7       58.29       81.82     28.67 o 
  -3   7   7       58.29       50.56     34.39 o 
   3  -7  -6      440.18      414.57     39.78 o 
   3  -7  -6      440.18      468.69     39.45 o 
  -3   7   6      440.18      465.99     37.62 o 
  -3   7   6      440.18      511.80     43.33 o 
  -3   7   6      440.18      389.24     44.84 o 
   3  -7  -5      991.36      838.10     59.07 o 
   3  -7  -5      991.36     1011.64     71.36 o 
  -3   7   5      991.36     1106.29     70.50 o 
  -3   7   5      991.36     1186.48     62.63 o 
  -3   7   5      991.36      888.44     69.42 o 
   3  -7  -4     1302.79     1257.74     75.02 o 
   3  -7  -4     1302.79     1273.37     73.62 o 
  -3   7   4     1302.79     1373.18     77.40 o 
  -3   7   4     1302.79     1406.81     73.19 o 
  -3   7   4     1302.79     1209.55     82.25 o 
   3  -7  -3     1267.44     1195.11     74.38 o 
   3  -7  -3     1267.44     1319.50     75.46 o 
  -3   7   3     1267.44     1364.13     70.71 o 
  -3   7   3     1267.44     1322.95     69.85 o 
   3  -7  -2     1065.08     1027.81     61.44 o 
   3  -7  -2     1065.08     1085.91     63.81 o 
  -3   7   2     1065.08     1192.20     61.87 o 
  -3   7   2     1065.08     1101.00     61.44 o 
  -3   7   2     1065.08     1111.03     76.10 o 
   3  -7  -1     2371.64     2316.05    122.67 o 
   3  -7  -1     2371.64     2239.95    120.51 o 
   3  -7  -1     2371.64     2289.32    113.61 o 
  -3   7   1     2371.64     2484.54    115.88 o 
  -3   7   1     2371.64     2540.70    120.84 o 
  -3   7   1     2371.64     2352.06    119.44 o 
   3  -7   0     1248.75     1230.25     71.47 o 
   3  -7   0     1248.75     1282.53     79.98 o 
   3  -7   0     1248.75     1337.40     77.50 o 
  -3   7   0     1248.75     1391.18     80.85 o 
  -3   7   0     1248.75     1389.89     74.05 o 
   3  -7   1     1236.56     1166.76     68.45 o 
   3  -7   1     1236.56     1212.35     74.27 o 
   3  -7   1     1236.56     1232.84     71.47 o 
  -3   7  -1     1236.56     1369.73     74.27 o 
  -3   7  -1     1236.56     1295.79     70.17 o 
   3  -7   2     1463.61     1327.37     82.46 o 
   3  -7   2     1463.61     1468.47     89.68 o 
   3  -7   2     1463.61     1534.66     89.79 o 
  -3   7  -2     1463.61     1635.66     87.10 o 
  -3   7  -2     1463.61     1516.23     84.19 o 
  -3   7  -2     1463.61     1682.98     64.78 o 
   3  -7   3     1758.61     1679.86     91.09 o 
   3  -7   3     1758.61     1751.75     96.04 o 
   3  -7   3     1758.61     1825.05    103.37 o 
  -3   7  -3     1758.61     1901.91    102.08 o 
  -3   7  -3     1758.61     1877.01     95.29 o 
  -3   7  -3     1758.61     1957.96     78.80 o 
   3  -7   4     1921.99     1748.95    104.45 o 
   3  -7   4     1921.99     1803.06    103.27 o 
   3  -7   4     1921.99     1961.63     97.66 o 
  -3   7  -4     1921.99     2071.36    107.47 o 
  -3   7  -4     1921.99     1978.34    110.27 o 
  -3   7  -4     1921.99     2024.15     95.40 o 
   3  -7   5     1100.51     1057.46     72.98 o 
   3  -7   5     1100.51     1037.94     66.83 o 
   3  -7   5     1100.51     1076.64     80.95 o 
  -3   7  -5     1100.51     1270.99     72.65 o 
  -3   7  -5     1100.51     1235.75     77.07 o 
  -3   7  -5     1100.51     1255.15     63.92 o 
   3  -7   6     1419.50     1143.47     88.07 o 
   3  -7   6     1419.50     1452.30     93.13 o 
   3  -7   6     1419.50     1443.14     86.45 o 
  -3   7  -6     1419.50     1635.34     98.95 o 
  -3   7  -6     1419.50     1573.89     89.58 o 
  -3   7  -6     1419.50     1422.44     90.33 o 
   3  -7   7     1703.49     1765.77    106.50 o 
   3  -7   7     1703.49     1651.40     94.75 o 
  -3   7  -7     1703.49     1969.17    112.21 o 
  -3   7  -7     1703.49     1819.13    111.35 o 
  -3   7  -7     1703.49     1663.04    100.68 o 
   3  -7   8     1565.41     1583.27    101.11 o 
   3  -7   8     1565.41     1424.92     93.56 o 
  -3   7  -8     1565.41     1754.99    110.70 o 
  -3   7  -8     1565.41     1686.54    109.19 o 
  -3   7  -8     1565.41     1514.82    103.59 o 
   3  -7   9      650.23      646.55     64.78 o 
  -3   7  -9      650.23      673.49     63.27 o 
  -3   7  -9      650.23      498.11     68.99 o 
   3  -7  10      536.49      494.13     60.69 o 
  -3   7 -10      536.49      582.84     66.19 o 
   3  -6 -12      315.31      321.33     45.81 o 
   3  -6 -12      315.31      252.67     44.63 o 
  -3   6  12      315.31      267.33     45.81 o 
   3  -6 -11      502.32      447.45     50.23 o 
   3  -6 -11      502.32      563.55     56.92 o 
  -3   6  11      502.32      541.23     57.78 o 
  -3   6  11      502.32      543.93     59.39 o 
   3  -6 -10      767.80      731.92     60.90 o 
   3  -6 -10      767.80      895.01     57.24 o 
  -3   6  10      767.80      840.79     64.35 o 
  -3   6  10      767.80      849.74     63.92 o 
   3  -6  -9      729.34      625.96     53.57 o 
  -3   6   9      729.34      746.15     55.30 o 
  -3   6   9      729.34      782.15     54.22 o 
   3  -6  -8      334.03      307.10     34.49 o 
   3  -6  -8      334.03      348.07     35.90 o 
  -3   6   8      334.03      382.99     35.90 o 
  -3   6   8      334.03      330.39     36.22 o 
  -3   6   8      334.03      285.22     47.32 o 
   3  -6  -7      262.83      249.43     32.55 o 
   3  -6  -7      262.83      311.09     34.82 o 
  -3   6   7      262.83      267.11     30.18 o 
  -3   6   7      262.83      303.01     32.55 o 
  -3   6   7      262.83      243.83     41.82 o 
   3  -6  -6      449.07      400.24     33.95 o 
   3  -6  -6      449.07      437.21     39.02 o 
  -3   6   6      449.07      562.90     41.82 o 
  -3   6   6      449.07      553.84     40.21 o 
  -3   6   6      449.07      471.49     44.20 o 
   3  -6  -5      690.45      733.43     46.24 o 
   3  -6  -5      690.45      722.33     51.85 o 
  -3   6   5      690.45      805.22     52.71 o 
  -3   6   5      690.45      850.28     46.24 o 
   3  -6  -4     1494.77     1356.37     76.10 o 
   3  -6  -4     1494.77     1491.54     79.55 o 
  -3   6   4     1494.77     1634.58     72.01 o 
  -3   6   4     1494.77     1531.53     72.44 o 
  -3   6   4     1494.77     1608.28     95.83 o 
   3  -6  -3     1261.38     1123.86     65.43 o 
   3  -6  -3     1261.38     1223.24     70.82 o 
   3  -6  -3     1261.38     1188.42     51.85 o 
  -3   6   3     1261.38     1470.95     70.82 o 
  -3   6   3     1261.38     1356.80     64.46 o 
   3  -6  -2      481.34      457.26     35.79 o 
   3  -6  -2      481.34      522.48     36.43 o 
   3  -6  -2      481.34      477.31     19.73 o 
  -3   6   2      481.34      517.84     35.57 o 
  -3   6   2      481.34      560.96     34.93 o 
   3  -6  -1      522.87      548.78     39.88 o 
   3  -6  -1      522.87      535.09     39.56 o 
  -3   6   1      522.87      599.44     36.76 o 
  -3   6   1      522.87      615.07     39.02 o 
  -3   6   1      522.87      577.13     40.31 o 
   3  -6   0      370.77      429.99     31.15 o 
   3  -6   0      370.77      326.61     28.89 o 
   3  -6   0      370.77      390.54     33.85 o 
  -3   6   0      370.77      404.23     30.72 o 
  -3   6   0      370.77      437.97     30.29 o 
   3  -6   1     1973.41     1946.65    101.00 o 
   3  -6   1     1973.41     1985.99    106.39 o 
   3  -6   1     1973.41     1898.57    105.21 o 
  -3   6  -1     1973.41     2156.84     99.28 o 
  -3   6  -1     1973.41     2117.61    102.84 o 
   3  -6   2     1754.76     1686.65     93.89 o 
   3  -6   2     1754.76     1744.10     96.80 o 
   3  -6   2     1754.76     1715.00     87.96 o 
   3  -6   2     1754.76     1734.08     88.93 o 
  -3   6  -2     1754.76     1893.40     90.65 o 
  -3   6  -2     1754.76     1905.90     97.23 o 
  -3   6  -2     1754.76     1939.64     72.22 o 
   3  -6   3      673.74      717.15     45.27 o 
   3  -6   3      673.74      602.89     43.87 o 
   3  -6   3      673.74      721.35     49.91 o 
  -3   6  -3      673.74      789.48     43.87 o 
  -3   6  -3      673.74      709.61     43.55 o 
  -3   6  -3      673.74      723.83     36.00 o 
   3  -6   4      330.78      325.00     32.12 o 
   3  -6   4      330.78      281.13     32.23 o 
   3  -6   4      330.78      322.30     34.06 o 
  -3   6  -4      330.78      338.04     32.23 o 
  -3   6  -4      330.78      349.79     31.37 o 
  -3   6  -4      330.78      384.72     29.10 o 
   3  -6   5      375.23      286.52     35.79 o 
   3  -6   5      375.23      374.26     35.25 o 
   3  -6   5      375.23      403.15     26.41 o 
   3  -6   5      375.23      371.56     38.48 o 
  -3   6  -5      375.23      480.87     36.11 o 
  -3   6  -5      375.23      373.61     38.27 o 
  -3   6  -5      375.23      374.58     32.45 o 
   3  -6   6     1429.33     1287.81     89.25 o 
   3  -6   6     1429.33     1403.69     86.23 o 
   3  -6   6     1429.33     1398.08     82.35 o 
  -3   6  -6     1429.33     1626.71     87.10 o 
  -3   6  -6     1429.33     1593.30     91.62 o 
  -3   6  -6     1429.33     1444.87     83.76 o 
   3  -6   7     1621.33     1604.72     95.83 o 
   3  -6   7     1621.33     1589.85     79.66 o 
  -3   6  -7     1621.33     1906.11     99.06 o 
  -3   6  -7     1621.33     1700.01     96.91 o 
  -3   6  -7     1621.33     1564.52     95.18 o 
   3  -6   8     1262.37     1353.24     88.07 o 
   3  -6   8     1262.37     1168.16     80.41 o 
  -3   6  -8     1262.37     1583.49     95.29 o 
  -3   6  -8     1262.37     1569.58     84.73 o 
  -3   6  -8     1262.37     1321.12     90.33 o 
   3  -6   9      651.08      571.85     62.09 o 
  -3   6  -9      651.08      715.97     63.71 o 
  -3   6  -9      651.08      702.06     62.74 o 
  -3   6  -9      651.08      487.77     64.03 o 
   3  -6  10      618.43      500.38     62.74 o 
  -3   6 -10      618.43      741.94     70.60 o 
   3  -6  11      314.93      251.48     55.51 o 
  -3   6 -11      314.93      314.76     52.50 o 
   3  -5 -13      419.70      412.53     59.93 o 
  -3   5  13      419.70      485.29     61.77 o 
   3  -5 -12      447.95      439.91     50.99 o 
   3  -5 -12      447.95      520.97     53.03 o 
  -3   5  12      447.95      505.66     52.60 o 
   3  -5 -11      868.76      760.81     67.37 o 
   3  -5 -11      868.76     1019.84     69.63 o 
  -3   5  11      868.76      967.99     67.37 o 
  -3   5  11      868.76      865.48     65.43 o 
   3  -5 -10     1783.03     1754.13     87.10 o 
   3  -5 -10     1783.03     1726.10    101.86 o 
  -3   5  10     1783.03     2020.81    104.45 o 
  -3   5  10     1783.03     1934.25     95.94 o 
   3  -5  -9     1298.24     1365.31     79.98 o 
   3  -5  -9     1298.24     1363.70     73.30 o 
  -3   5   9     1298.24     1478.50     70.60 o 
  -3   5   9     1298.24     1402.83     77.40 o 
  -3   5   9     1298.24     1029.64     92.81 o 
   3  -5  -8      856.52      777.41     52.82 o 
   3  -5  -8      856.52      858.15     61.44 o 
  -3   5   8      856.52      897.06     51.53 o 
  -3   5   8      856.52      905.68     53.79 o 
  -3   5   8      856.52      753.91     65.86 o 
   3  -5  -7      428.01      447.45     34.39 o 
   3  -5  -7      428.01      449.39     36.00 o 
  -3   5   7      428.01      442.06     34.17 o 
  -3   5   7      428.01      467.82     32.66 o 
  -3   5   7      428.01      388.16     38.91 o 
   3  -5  -6      691.13      684.49     43.98 o 
   3  -5  -6      691.13      667.67     49.80 o 
  -3   5   6      691.13      795.52     45.17 o 
  -3   5   6      691.13      790.56     43.12 o 
   3  -5  -5     2210.48     2231.87    104.13 o 
   3  -5  -5     2210.48     2270.78    102.08 o 
  -3   5   5     2210.48     2483.78     98.20 o 
  -3   5   5     2210.48     2301.50     92.27 o 
  -3   5   5     2210.48     2346.67    139.70 o 
   3  -5  -4     3242.22     3188.21    128.71 o 
   3  -5  -4     3242.22     3245.23    153.61 o 
  -3   5   4     3242.22     3478.61    148.86 o 
  -3   5   4     3242.22     3511.16    125.04 o 
   3  -5  -3     2662.78     2565.92    124.18 o 
   3  -5  -3     2662.78     2722.65    132.91 o 
  -3   5   3     2662.78     2950.10    119.54 o 
  -3   5   3     2662.78     2840.36    115.77 o 
  -3   5   3     2662.78     2718.02    134.31 o 
   3  -5  -2     1002.11      981.57     55.84 o 
   3  -5  -2     1002.11     1115.34     56.48 o 
   3  -5  -2     1002.11      925.95     45.70 o 
  -3   5   2     1002.11     1156.73     53.68 o 
  -3   5   2     1002.11     1024.36     52.17 o 
  -3   5   2     1002.11     1049.91     62.74 o 
   3  -5  -1      187.62      225.72     19.30 o 
   3  -5  -1      187.62      187.02     21.24 o 
   3  -5  -1      187.62      198.99     13.37 o 
  -3   5   1      187.62      217.42     20.27 o 
  -3   5   1      187.62      210.09     19.30 o 
   3  -5   0      415.89      466.53     32.23 o 
   3  -5   0      415.89      400.88     30.61 o 
   3  -5   0      415.89      457.48     29.86 o 
  -3   5   0      415.89      499.95     32.45 o 
  -3   5   0      415.89      454.03     29.54 o 
   3  -5   1     1154.78     1183.68     60.15 o 
   3  -5   1     1154.78     1109.52     62.74 o 
   3  -5   1     1154.78     1075.03     54.11 o 
   3  -5   1     1154.78     1089.15     60.36 o 
  -3   5  -1     1154.78     1284.47     61.87 o 
  -3   5  -1     1154.78     1244.80     61.01 o 
  -3   5  -1     1154.78     1315.30     52.28 o 
   3  -5   2     1354.42     1427.19     75.02 o 
   3  -5   2     1354.42     1326.72     74.92 o 
   3  -5   2     1354.42     1315.51     71.47 o 
  -3   5  -2     1354.42     1451.33     67.05 o 
  -3   5  -2     1354.42     1444.22     71.57 o 
  -3   5  -2     1354.42     1460.82     58.86 o 
   3  -5   3     1015.52      963.03     55.30 o 
   3  -5   3     1015.52      960.66     54.22 o 
   3  -5   3     1015.52      990.95     60.80 o 
  -3   5  -3     1015.52     1127.63     54.22 o 
  -3   5  -3     1015.52     1038.38     55.30 o 
  -3   5  -3     1015.52     1007.22     47.21 o 
   3  -5   4      409.09      406.17     32.23 o 
   3  -5   4      409.09      453.06     34.06 o 
   3  -5   4      409.09      444.76     33.31 o 
  -3   5  -4      409.09      416.51     31.48 o 
  -3   5  -4      409.09      495.42     32.23 o 
  -3   5  -4      409.09      457.48     31.48 o 
   3  -5   5      364.68      290.50     29.43 o 
   3  -5   5      364.68      400.35     40.42 o 
   3  -5   5      364.68      319.39     27.81 o 
  -3   5  -5      364.68      463.62     35.36 o 
  -3   5  -5      364.68      380.30     31.80 o 
  -3   5  -5      364.68      359.71     33.74 o 
   3  -5   6      597.42      605.26     45.06 o 
   3  -5   6      597.42      544.90     45.17 o 
   3  -5   6      597.42      597.28     37.19 o 
  -3   5  -6      597.42      666.92     46.67 o 
  -3   5  -6      597.42      629.62     47.64 o 
  -3   5  -6      597.42      504.47     43.76 o 
   3  -5   7      758.34      756.39     53.57 o 
   3  -5   7      758.34      702.81     56.70 o 
   3  -5   7      758.34      755.85     44.30 o 
  -3   5  -7      758.34      819.88     55.19 o 
  -3   5  -7      758.34      890.38     58.32 o 
  -3   5  -7      758.34      659.91     58.42 o 
   3  -5   8      764.15      724.80     56.92 o 
   3  -5   8      764.15      707.88     53.36 o 
  -3   5  -8      764.15      876.90     60.15 o 
  -3   5  -8      764.15      710.68     62.41 o 
  -3   5  -8      764.15      761.45     60.69 o 
   3  -5   9      484.87      516.55     46.57 o 
  -3   5  -9      484.87      533.36     49.69 o 
  -3   5  -9      484.87      431.39     46.78 o 
  -3   5  -9      484.87      449.18     52.06 o 
   3  -5  10      202.89      245.66     44.20 o 
  -3   5 -10      202.89      199.85     38.70 o 
   3  -5  11      156.23      135.17     45.06 o 
  -3   5 -11      156.23      157.70     39.67 o 
   3  -4 -13      253.17      271.96     45.81 o 
   3  -4 -13      253.17      220.22     42.15 o 
  -3   4  13      253.17      275.09     44.20 o 
   3  -4 -12      353.17      389.78     49.48 o 
   3  -4 -12      353.17      347.20     45.27 o 
  -3   4  12      353.17      425.25     46.14 o 
  -3   4  12      353.17      324.35     50.66 o 
   3  -4 -11     1074.59     1114.05     74.27 o 
   3  -4 -11     1074.59     1044.41     74.92 o 
  -3   4  11     1074.59     1282.85     76.86 o 
  -3   4  11     1074.59     1198.56     78.80 o 
   3  -4 -10     2297.59     2404.23    124.61 o 
   3  -4 -10     2297.59     2273.48    108.87 o 
   3  -4 -10     2297.59     2403.80    123.21 o 
  -3   4  10     2297.59     2386.55    113.18 o 
  -3   4  10     2297.59     2630.06    124.61 o 
   3  -4  -9     1445.13     1519.78     82.68 o 
   3  -4  -9     1445.13     1441.74     78.69 o 
   3  -4  -9     1445.13     1539.08     80.95 o 
  -3   4   9     1445.13     1594.81     73.41 o 
  -3   4   9     1445.13     1552.12     81.82 o 
   3  -4  -8     2073.20     2131.83     98.85 o 
   3  -4  -8     2073.20     1993.21     95.94 o 
  -3   4   8     2073.20     2310.13     90.55 o 
  -3   4   8     2073.20     2232.73     97.12 o 
  -3   4   8     2073.20     1961.31    131.72 o 
   3  -4  -7      984.63     1009.16     50.23 o 
   3  -4  -7      984.63      915.71     52.82 o 
  -3   4   7      984.63     1145.42     56.48 o 
  -3   4   7      984.63     1060.37     52.06 o 
   3  -4  -6     1630.00     1517.84     70.07 o 
   3  -4  -6     1630.00     1534.12     86.99 o 
  -3   4   6     1630.00     1759.19     75.67 o 
  -3   4   6     1630.00     1603.11     69.10 o 
   3  -4  -5     3345.91     3518.17    129.68 o 
   3  -4  -5     3345.91     3219.69    133.77 o 
  -3   4   5     3345.91     3641.27    133.77 o 
  -3   4   5     3345.91     3527.01    123.32 o 
  -3   4   5     3345.91     3589.42    180.45 o 
   3  -4  -4     4122.31     4132.92    160.83 o 
   3  -4  -4     4122.31     4080.74    163.20 o 
  -3   4   4     4122.31     4413.18    159.32 o 
  -3   4   4     4122.31     4169.13    148.65 o 
  -3   4   4     4122.31     4263.99    202.11 o 
   3  -4  -3     5532.01     5412.43    210.09 o 
   3  -4  -3     5532.01     5737.32    237.58 o 
  -3   4   3     5532.01     6089.59    224.10 o 
  -3   4   3     5532.01     5278.01    203.41 o 
  -3   4   3     5532.01     5733.54    248.46 o 
   3  -4  -2     2409.38     2317.89    111.35 o 
   3  -4  -2     2409.38     2490.03    113.29 o 
   3  -4  -2     2409.38     2372.97    113.94 o 
  -3   4   2     2409.38     2573.03    104.78 o 
  -3   4   2     2409.38     2454.78    102.84 o 
  -3   4   2     2409.38     2539.94    115.02 o 
   3  -4  -1      976.60     1018.11     49.05 o 
   3  -4  -1      976.60      992.24     49.48 o 
   3  -4  -1      976.60      964.43     52.93 o 
   3  -4  -1      976.60      995.47     46.35 o 
  -3   4   1      976.60     1098.63     52.28 o 
  -3   4   1      976.60     1083.97     51.85 o 
   3  -4   0     1251.08     1326.62     59.18 o 
   3  -4   0     1251.08     1253.75     62.52 o 
   3  -4   0     1251.08     1173.33     61.12 o 
   3  -4   0     1251.08     1301.18     56.27 o 
  -3   4   0     1251.08     1396.68     64.35 o 
  -3   4   0     1251.08     1376.85     61.87 o 
   3  -4   1     1988.09     2025.55     93.03 o 
   3  -4   1     1988.09     1902.67     88.71 o 
   3  -4   1     1988.09     1915.06     87.96 o 
  -3   4  -1     1988.09     2131.19     86.13 o 
  -3   4  -1     1988.09     2102.84     91.19 o 
  -3   4  -1     1988.09     2102.84     86.34 o 
   3  -4   2     2366.21     2345.27    101.00 o 
   3  -4   2     2366.21     2296.54    109.52 o 
   3  -4   2     2366.21     2203.73     93.35 o 
   3  -4   2     2366.21     2279.73    108.98 o 
  -3   4  -2     2366.21     2473.00    101.65 o 
  -3   4  -2     2366.21     2429.13    101.00 o 
  -3   4  -2     2366.21     2452.09     95.72 o 
   3  -4   3     2550.89     2555.57    105.31 o 
   3  -4   3     2550.89     2562.15    114.58 o 
   3  -4   3     2550.89     2493.16    126.23 o 
  -3   4  -3     2550.89     2679.43    100.79 o 
  -3   4  -3     2550.89     2593.95    101.11 o 
  -3   4  -3     2550.89     2641.91    104.13 o 
   3  -4   4      791.33      798.64     43.76 o 
   3  -4   4      791.33      864.18     50.45 o 
   3  -4   4      791.33      758.97     43.66 o 
  -3   4  -4      791.33      855.56     42.69 o 
  -3   4  -4      791.33      823.54     42.90 o 
  -3   4  -4      791.33      779.89     44.63 o 
   3  -4   5      519.41      572.71     39.78 o 
   3  -4   5      519.41      487.66     36.00 o 
   3  -4   5      519.41      542.09     32.23 o 
  -3   4  -5      519.41      609.14     35.57 o 
  -3   4  -5      519.41      580.90     36.00 o 
  -3   4  -5      519.41      539.61     37.94 o 
   3  -4   6      505.84      560.31     40.31 o 
   3  -4   6      505.84      489.71     40.53 o 
   3  -4   6      505.84      537.57     32.66 o 
  -3   4  -6      505.84      570.44     38.59 o 
  -3   4  -6      505.84      522.15     38.91 o 
  -3   4  -6      505.84      521.94     39.99 o 
   3  -4   7      660.21      662.72     52.28 o 
   3  -4   7      660.21      632.75     51.42 o 
   3  -4   7      660.21      623.26     35.57 o 
  -3   4  -7      660.21      792.07     46.46 o 
  -3   4  -7      660.21      746.04     52.17 o 
  -3   4  -7      660.21      600.30     52.71 o 
   3  -4   8     1241.17     1137.65     80.31 o 
   3  -4   8     1241.17     1065.54     66.51 o 
  -3   4  -8     1241.17     1333.30     72.11 o 
  -3   4  -8     1241.17     1259.35     85.80 o 
  -3   4  -8     1241.17     1176.46     80.63 o 
   3  -4   9      466.88      469.12     47.64 o 
  -3   4  -9      466.88      570.88     50.02 o 
  -3   4  -9      466.88      503.29     50.99 o 
  -3   4  -9      466.88      435.49     57.13 o 
   3  -4  10       88.58       61.98     34.17 o 
  -3   4 -10       88.58      124.07     33.42 o 
   3  -4  11       59.92      115.66     43.76 o 
  -3   4 -11       59.92       87.53     39.88 o 
   3  -3 -13      436.36      427.94     50.66 o 
   3  -3 -13      436.36      418.45     56.05 o 
  -3   3  13      436.36      470.52     57.89 o 
   3  -3 -12      352.49      373.72     41.18 o 
   3  -3 -12      352.49      314.87     40.64 o 
  -3   3  12      352.49      426.43     48.61 o 
  -3   3  12      352.49      334.81     50.88 o 
   3  -3 -11      385.08      436.24     39.56 o 
   3  -3 -11      385.08      403.58     43.01 o 
  -3   3  11      385.08      426.97     42.90 o 
  -3   3  11      385.08      465.99     46.03 o 
   3  -3 -10      749.23      767.06     53.57 o 
   3  -3 -10      749.23      816.64     53.47 o 
   3  -3 -10      749.23      769.54     61.33 o 
  -3   3  10      749.23      870.11     51.74 o 
  -3   3  10      749.23      821.39     55.19 o 
  -3   3  10      749.23      641.37     58.64 o 
   3  -3  -9     1533.23     1536.81     80.85 o 
   3  -3  -9     1533.23     1500.70     86.34 o 
   3  -3  -9     1533.23     1571.63     81.06 o 
  -3   3   9     1533.23     1589.74     71.36 o 
  -3   3   9     1533.23     1581.01     79.12 o 
  -3   3   9     1533.23     1347.31    102.40 o 
   3  -3  -8     1671.25     1620.79     77.72 o 
   3  -3  -8     1671.25     1663.47     88.39 o 
   3  -3  -8     1671.25     1816.54     86.67 o 
  -3   3   8     1671.25     1924.01     73.95 o 
  -3   3   8     1671.25     1661.42     75.13 o 
  -3   3   8     1671.25     1578.10    108.66 o 
   3  -3  -7      942.53      908.81     43.87 o 
   3  -3  -7      942.53      885.09     48.94 o 
   3  -3  -7      942.53      960.12     52.71 o 
  -3   3   7      942.53     1019.73     44.30 o 
  -3   3   7      942.53      880.78     43.87 o 
  -3   3   7      942.53      885.31     67.91 o 
   3  -3  -6     1943.67     1983.40     76.64 o 
   3  -3  -6     1943.67     1863.43     98.31 o 
  -3   3   6     1943.67     2060.80     79.34 o 
  -3   3   6     1943.67     2012.94     78.37 o 
  -3   3   6     1943.67     1988.25    114.48 o 
   3  -3  -5     4618.86     4870.01    165.57 o 
   3  -3  -5     4618.86     4557.84    189.39 o 
  -3   3   5     4618.86     5028.46    184.54 o 
  -3   3   5     4618.86     4864.51    161.04 o 
  -3   3   5     4618.86     4718.34    236.07 o 
   3  -3  -4     6589.77     6678.25    224.00 o 
   3  -3  -4     6589.77     6509.98    246.96 o 
  -3   3   4     6589.77     7260.12    251.91 o 
  -3   3   4     6589.77     6656.26    215.70 o 
  -3   3   4     6589.77     6935.33    302.36 o 
   3  -3  -3     4443.73     4010.14    148.65 o 
   3  -3  -3     4443.73     4545.98    180.99 o 
  -3   3   3     4443.73     4775.90    181.96 o 
  -3   3   3     4443.73     4549.00    152.42 o 
  -3   3   3     4443.73     4587.05    200.39 o 
   3  -3  -2     1336.00     1207.72     52.39 o 
   3  -3  -2     1336.00     1181.09     61.77 o 
  -3   3   2     1336.00     1370.92     59.07 o 
  -3   3   2     1336.00     1380.19     53.36 o 
   3  -3  -1     1453.02     1522.05     63.49 o 
   3  -3  -1     1453.02     1497.90     64.89 o 
   3  -3  -1     1453.02     1392.15     71.90 o 
  -3   3   1     1453.02     1586.29     64.89 o 
  -3   3   1     1453.02     1577.24     64.46 o 
   3  -3   0     3120.60     3314.87    124.07 o 
   3  -3   0     3120.60     3127.52    124.39 o 
   3  -3   0     3120.60     3161.80    126.66 o 
  -3   3   0     3120.60     3270.35    127.09 o 
  -3   3   0     3120.60     3357.77    124.07 o 
   3  -3   1     5582.30     5611.09    202.22 o 
   3  -3   1     5582.30     5565.82    207.29 o 
   3  -3   1     5582.30     5507.28    205.56 o 
  -3   3  -1     5582.30     5661.21    200.28 o 
  -3   3  -1     5582.30     5469.02    211.60 o 
  -3   3  -1     5582.30     5938.03    202.87 o 
   3  -3   2     5235.72     5119.01    177.86 o 
   3  -3   2     5235.72     5032.99    201.90 o 
   3  -3   2     5235.72     5148.44    195.54 o 
  -3   3  -2     5235.72     5367.48    189.72 o 
  -3   3  -2     5235.72     5140.14    187.99 o 
  -3   3  -2     5235.72     5448.32    196.83 o 
   3  -3   3     3758.29     3667.03    152.31 o 
   3  -3   3     3758.29     3737.53    135.07 o 
   3  -3   3     3758.29     3581.12    166.11 o 
  -3   3  -3     3758.29     3837.67    137.65 o 
  -3   3  -3     3758.29     3756.82    140.02 o 
  -3   3  -3     3758.29     3877.23    147.68 o 
   3  -3   4     1537.23     1593.73     73.95 o 
   3  -3   4     1537.23     1511.37     65.32 o 
   3  -3   4     1537.23     1495.53     76.96 o 
  -3   3  -4     1537.23     1697.86     65.32 o 
  -3   3  -4     1537.23     1596.53     62.84 o 
  -3   3  -4     1537.23     1579.50     73.52 o 
   3  -3   5     1104.76     1168.91     57.99 o 
   3  -3   5     1104.76     1141.97     57.56 o 
   3  -3   5     1104.76     1022.75     59.29 o 
  -3   3  -5     1104.76     1274.66     53.79 o 
  -3   3  -5     1104.76     1199.42     58.32 o 
  -3   3  -5     1104.76     1097.77     62.09 o 
   3  -3   6     1374.36     1337.61     70.17 o 
   3  -3   6     1374.36     1331.47     70.93 o 
   3  -3   6     1374.36     1301.93     57.45 o 
  -3   3  -6     1374.36     1541.34     63.38 o 
  -3   3  -6     1374.36     1478.17     70.93 o 
  -3   3  -6     1374.36     1268.73     75.99 o 
   3  -3   7     1757.83     1809.53     99.39 o 
   3  -3   7     1757.83     1748.95     87.31 o 
   3  -3   7     1757.83     1705.30     80.63 o 
  -3   3  -7     1757.83     1941.58     86.88 o 
  -3   3  -7     1757.83     1912.15     95.40 o 
  -3   3  -7     1757.83     1813.63     99.39 o 
   3  -3   8     1568.60     1585.86     90.76 o 
   3  -3   8     1568.60     1569.69     71.90 o 
  -3   3  -8     1568.60     1740.97     80.85 o 
  -3   3  -8     1568.60     1605.37     94.43 o 
  -3   3  -8     1568.60     1502.10    100.25 o 
   3  -3   9      371.09      361.65     41.50 o 
  -3   3  -9      371.09      425.89     42.26 o 
  -3   3  -9      371.09      367.58     45.06 o 
   3  -3  10      174.41      151.23     37.62 o 
  -3   3 -10      174.41      222.38     36.76 o 
   3  -3  11      198.93      182.39     46.35 o 
  -3   3 -11      198.93      207.61     43.23 o 
   3  -2 -14      387.63      366.17     50.66 o 
  -3   2  14      387.63      377.06     53.36 o 
   3  -2 -13       29.63      -10.46     30.51 o 
   3  -2 -13       29.63       40.21     29.75 o 
  -3   2  13       29.63       54.54     32.12 o 
   3  -2 -12       39.33       26.19     32.77 o 
   3  -2 -12       39.33       26.09     29.43 o 
  -3   2  12       39.33       13.15     32.77 o 
   3  -2 -11      340.80      400.24     40.21 o 
   3  -2 -11      340.80      355.72     39.78 o 
  -3   2  11      340.80      335.78     36.87 o 
  -3   2  11      340.80      335.24     39.45 o 
   3  -2 -10      752.88      785.06     50.45 o 
   3  -2 -10      752.88      773.20     53.47 o 
   3  -2 -10      752.88      683.73     55.51 o 
  -3   2  10      752.88      804.68     47.00 o 
  -3   2  10      752.88      771.59     51.74 o 
  -3   2  10      752.88      633.83     61.98 o 
   3  -2  -9     1912.09     1966.59     96.04 o 
   3  -2  -9     1912.09     2064.46    102.51 o 
   3  -2  -9     1912.09     1938.88     91.19 o 
  -3   2   9     1912.09     2143.15     88.18 o 
  -3   2   9     1912.09     1985.56     99.17 o 
  -3   2   9     1912.09     1710.58    114.15 o 
   3  -2  -8      305.55      341.71     28.57 o 
   3  -2  -8      305.55      322.20     30.18 o 
  -3   2   8      305.55      307.75     25.01 o 
  -3   2   8      305.55      336.75     29.21 o 
  -3   2   8      305.55      291.04     37.73 o 
   3  -2  -7     1153.27     1144.23     49.59 o 
   3  -2  -7     1153.27     1142.18     59.29 o 
   3  -2  -7     1153.27     1232.30     60.36 o 
  -3   2   7     1153.27     1138.52     46.57 o 
  -3   2   7     1153.27     1100.79     48.72 o 
  -3   2   7     1153.27     1054.11     73.84 o 
   3  -2  -6      935.78     1008.52     41.28 o 
   3  -2  -6      935.78      956.24     52.39 o 
   3  -2  -6      935.78     1042.36     53.14 o 
  -3   2   6      935.78     1003.99     43.98 o 
  -3   2   6      935.78     1011.10     43.98 o 
  -3   2   6      935.78      905.79     62.63 o 
   3  -2  -5     1454.33     1458.88     50.66 o 
   3  -2  -5     1454.33     1420.72     65.32 o 
   3  -2  -5     1454.33     1435.38     68.88 o 
  -3   2   5     1454.33     1561.82     59.50 o 
  -3   2   5     1454.33     1363.80     54.22 o 
  -3   2   5     1454.33     1425.14     82.57 o 
   3  -2  -4     2867.92     2771.48     91.62 o 
   3  -2  -4     2867.92     2777.95    119.00 o 
  -3   2   4     2867.92     3001.19    112.11 o 
  -3   2   4     2867.92     2843.49     95.18 o 
  -3   2   4     2867.92     2896.31    139.92 o 
   3  -2  -3     2338.80     2013.80     70.28 o 
   3  -2  -3     2338.80     2266.04     86.02 o 
  -3   2   3     2338.80     2395.07     90.87 o 
  -3   2   3     2338.80     2196.83    109.09 o 
   3  -2  -2     4419.83     4330.61    146.38 o 
   3  -2  -2     4419.83     4479.47    149.73 o 
   3  -2  -2     4419.83     4457.91    182.39 o 
  -3   2   2     4419.83     4601.93    148.76 o 
  -3   2   2     4419.83     4343.98    145.52 o 
   3  -2  -1     1969.97     1948.05     75.46 o 
   3  -2  -1     1969.97     1908.16     68.66 o 
   3  -2  -1     1969.97     1874.21     91.62 o 
   3  -2  -1     1969.97     1944.81     85.26 o 
  -3   2   1     1969.97     1998.93     72.22 o 
   3  -2   0     1575.80     1642.88     61.44 o 
   3  -2   0     1575.80     1625.20     73.41 o 
  -3   2   0     1575.80     1654.31     62.63 o 
   3  -2   1     2423.29     2326.94     88.18 o 
   3  -2   1     2423.29     2285.12     83.97 o 
   3  -2   1     2423.29     2255.04     94.00 o 
  -3   2  -1     2423.29     2341.06     84.62 o 
  -3   2  -1     2423.29     2357.99     85.70 o 
  -3   2  -1     2423.29     2397.98     92.81 o 
   3  -2   2     6123.30     6000.44    208.37 o 
   3  -2   2     6123.30     5814.06    192.09 o 
   3  -2   2     6123.30     5740.55    220.33 o 
  -3   2  -2     6123.30     6053.26    208.37 o 
  -3   2  -2     6123.30     5815.68    201.25 o 
  -3   2  -2     6123.30     6045.82    213.00 o 
   3  -2   3     4359.14     4224.97    153.07 o 
   3  -2   3     4359.14     4159.00    146.06 o 
   3  -2   3     4359.14     4157.60    176.03 o 
  -3   2  -3     4359.14     4322.09    160.07 o 
  -3   2  -3     4359.14     4231.76    151.13 o 
  -3   2  -3     4359.14     4304.42    160.50 o 
   3  -2   4     3466.29     3375.77    147.68 o 
   3  -2   4     3466.29     3475.81    120.62 o 
   3  -2   4     3466.29     3414.36    144.12 o 
  -3   2  -4     3466.29     3500.71    130.32 o 
  -3   2  -4     3466.29     3508.36    126.44 o 
  -3   2  -4     3466.29     3501.68    143.80 o 
   3  -2   5     1598.41     1587.48     77.50 o 
   3  -2   5     1598.41     1587.48     69.53 o 
   3  -2   5     1598.41     1580.47     68.13 o 
  -3   2  -5     1598.41     1688.26     70.60 o 
  -3   2  -5     1598.41     1694.19     68.66 o 
  -3   2  -5     1598.41     1536.81     79.88 o 
   3  -2   6     1519.62     1585.21     80.09 o 
   3  -2   6     1519.62     1533.80     67.37 o 
   3  -2   6     1519.62     1459.63     56.81 o 
  -3   2  -6     1519.62     1709.71     70.71 o 
  -3   2  -6     1519.62     1608.50     67.37 o 
  -3   2  -6     1519.62     1474.08     84.73 o 
   3  -2   7     2360.13     2340.74    109.41 o 
   3  -2   7     2360.13     2448.75    109.09 o 
  -3   2  -7     2360.13     2486.37    106.07 o 
  -3   2  -7     2360.13     2588.02    109.09 o 
  -3   2  -7     2360.13     2329.53    125.80 o 
   3  -2   8     1283.26     1258.17     72.22 o 
   3  -2   8     1283.26     1149.73     68.45 o 
  -3   2  -8     1283.26     1484.10     73.08 o 
  -3   2  -8     1283.26     1356.91     74.92 o 
  -3   2  -8     1283.26     1239.20     85.26 o 
   3  -2   9     1443.67     1517.20     91.62 o 
  -3   2  -9     1443.67     1527.00     86.67 o 
  -3   2  -9     1443.67     1667.24     95.51 o 
   3  -2  10      640.95      592.00     56.27 o 
  -3   2 -10      640.95      696.67     61.12 o 
  -3   2 -10      640.95      710.25     65.11 o 
   3  -2  11      395.74      337.39     51.31 o
[truncated: 251,852 more chars]
